# Supplementary material for: Rietveld refinement of Y2GeO5
Source: Acta Crystallogr Sect E Struct Rep Online. 2009 Jul 15;65(Pt 8):i60. doi: 10.1107/S1600536809026579 (PMC2977227; doi:10.1107/S1600536809026579)
Supplement: Supplementary file 1 [file e-65-00i60-sup1.cif]

##############################################################################
###                                                                        ###
###        Electronic paper (Acta Crystallographica Section E)             ###
###                                                                        ###
##############################################################################
#                                                                            #
# This CIF contains the data in a paper accepted for publication in Acta     #
# Crystallographica Section E. It conforms to the requirements of Notes      #
# for Authors for Section E, and has been peer reviewed under the auspices   #
# of the IUCr Commission on Journals.                                        #
#                                                                            #
# Full details of the Crystallographic Information File format               #
# are given in the paper "The Crystallographic Information File (CIF):       #
# a New Standard Archive File for Crystallography" by S. R. Hall, F. H.      #
# Allen and I. D. Brown [Acta Cryst. (1991), A47, 655-685].                  #
#                                                                            #
# The current version of the core CIF dictionary is obtainable from          #
# ftp://ftp.iucr.org/pub/cif_core.dic. The current version number is 2.4.    #
#                                                                            #
# Software is freely available for graphical display of the structure(s) in  #
# this CIF.  For information consult the CIF home page http://www.iucr.org/  #
# cif/home.html                                                              #
#                                                                            #
# This file may be used for bona fide research purposes within the           #
# scientific community so long as proper attribution is given to the journal # 
# article from which it was obtained.                                        #
#                                                                            #
##############################################################################
                                             
data_global
_journal_data_validation_number     ?
_journal_date_recd_electronic     2009-06-25
_journal_date_accepted     2009-07-08
_journal_name_full     'Acta Crystallographica, Section E'
_journal_year     2009
_journal_volume     65
_journal_issue      8
_journal_page_first     i60
_journal_page_last     i60
_journal_paper_category     QI
_journal_coeditor_code     BR2110
_publ_contact_author_name     ' Dr. Eric M. Rivera-Mu\~noz'
_publ_contact_author_address
;
   Centro de F\'isica Aplicada y Tecnolog\'ia Avanzada
   Universidad Nacional Aut\'onoma de M\'exico
   A.P. 1-1010
   Queretaro, Qro., 76000,
   Mexico
;
_publ_contact_author_email     emrivera@fata.unam.mx
_publ_contact_author_fax     '(52) +442 238 11 65'
_publ_contact_author_phone     '(52) +442 238 11 58'
_publ_section_title
;
Y~2~GeO~5~
;
loop_
    _publ_author_name
    _publ_author_address
    'Eric M. Rivera-Mu\~noz'
;
Centro de F\'isica Aplicada y Tecnolog\'ia Avanzada
Universidad Nacional Aut\'onoma de M\'exico
AP 1-1010
Queretaro
Qro. 76000,
Mexico
;
    'Lauro Bucio'
;
Instituto de F\'isica,
Universidad Nacional Aut\'onoma de M\'exico,
AP 20-364
01000 M\'exico DF
Mexico
;
data_I
_pd_block_diffractogram_id     y2geo5_prof
_chemical_name_systematic
;
yttrium germanium pentaoxide
;
_chemical_name_common     ?
_chemical_formula_moiety     ?
_chemical_formula_sum     'Ge1 O5 Y2'
_chemical_formula_structural     'Y2 Ge1 O5'
_chemical_formula_analytical     ?
_chemical_formula_iupac     'Y2 Ge1 O5'
_chemical_formula_weight     330.43
_chemical_melting_point     ?
_symmetry_cell_setting     Monoclinic
_symmetry_space_group_name_H-M     'I 2/a'
_symmetry_space_group_name_Hall     '-I 2ya'
loop_
    _symmetry_equiv_pos_as_xyz
    'x,y,z'
    '-x+1/2,y,-z'
    '-x,-y,-z'
    'x+1/2,-y,z'
    'x+1/2,y+1/2,z+1/2'
    '-x,y+1/2,-z+1/2'
    '-x+1/2,-y+1/2,-z+1/2'
    'x,-y+1/2,z+1/2'
_cell_length_a     10.4706(2)
_cell_length_b     6.82920(10)
_cell_length_c     12.8795(2)
_cell_angle_alpha     90.00000
_cell_angle_beta     101.750(3)
_cell_angle_gamma     90.00000
_cell_volume     901.66(3)
_cell_formula_units_Z     8
_cell_measurement_temperature     300
_cell_special_details
;
;
_exptl_crystal_density_diffrn     4.868
_exptl_crystal_density_meas     ?
_exptl_crystal_density_method     ?
_exptl_crystal_F_000     1200
_pd_char_colour     white
_pd_char_particle_morphology     spherical
_exptl_absorpt_coefficient_mu     41.089
_exptl_absorpt_correction_type     none
_exptl_absorpt_process_details     none
_exptl_absorpt_correction_T_min     ?
_exptl_absorpt_correction_T_max     ?
_exptl_special_details
;
;
_diffrn_ambient_temperature     300
_diffrn_radiation_type     'Cu K\a'
_diffrn_radiation_wavelength     1.54175
_diffrn_radiation_monochromator     graphite
_diffrn_measurement_device_type     'Bruker Advance D8'
_pd_instr_dist_src/spec     ?
_pd_instr_dist_spec/detc     ?
_pd_instr_location
;
;
_pd_meas_2theta_fixed     ?
_pd_meas_2theta_range_min     8.00000
_pd_meas_2theta_range_max     80.02335
_pd_meas_2theta_range_inc     0.019450
_pd_meas_number_of_points     3704
_pd_meas_scan_method     step
_pd_meas_special_details
;
;
_refine_special_details
;
;
_refine_ls_matrix_type     fullcycle
_refine_ls_goodness_of_fit_all     2.90
_refine_ls_restrained_S_all     ?
_refine_ls_restrained_S_obs     ?
_refine_ls_number_parameters     105
_refine_ls_weighting_scheme     sigma
_refine_ls_weighting_details     ?
_refine_ls_shift/su_max     0.02
loop_
    _atom_type_symbol
    _atom_type_scat_dispersion_real
    _atom_type_scat_dispersion_imag
    _atom_type_scat_source
    y -0.38600 2.02500
 International_Tables_for_Crystallography_Vol.C(1991)_Tables_6.1.1.4_and_6.1.1.5
    ge -1.16300 0.88600
 International_Tables_for_Crystallography_Vol.C(1991)_Tables_6.1.1.4_and_6.1.1.5
    o 0.04700 0.03200
 International_Tables_for_Crystallography_Vol.C(1991)_Tables_6.1.1.4_and_6.1.1.5
_computing_data_collection     'DIFFRAC/AT (Siemens, 1993)'
_computing_cell_refinement     'DICVOL91 (Boultif & Lou1"er 1991)'
_computing_data_reduction     'FULLPROF (Rodr\'iguez-Carvajal, 2006)'
_computing_structure_solution
                                 'coordinates were taken from isotypic compound'
_computing_structure_refinement     'FULLPROF (Rodr\'iguez-Carvajal, 2006)'
_computing_molecular_graphics     'ATOMS (Dowty, 2000)'
_computing_publication_material     'ATOMS (Dowty, 2000)'
_pd_calibration_special_details
;
;
_pd_prep_cool_rate     ?
_pd_prep_pressure     ?
_pd_prep_temperature     1443
_pd_proc_2theta_range_min     7.9791
_pd_proc_2theta_range_max     80.0024
_pd_proc_2theta_range_inc     0.019450
_pd_proc_info_data_reduction     ?
_pd_proc_ls_background_function
;
The background was refined first by mean of a linear interpolation between 55
background points with adjustable heights. At the end of the refinement, the
values for all of these heights of the background were fixed.
;
_pd_proc_ls_prof_R_factor     0.053
_pd_proc_ls_prof_wR_factor     0.069
_pd_proc_ls_prof_wR_expected     0.024
_pd_proc_ls_profile_function
                        'pseudo-Voigt modified by Thompson <i>et al.</i> (1987)'
_pd_proc_ls_special_details
;
;
_pd_proc_wavelength     1.540560
_pd_spec_mount_mode     reflection
_pd_spec_mounting
; packed powder sample container
;
_pd_spec_shape     flat_sheet
_pd_spec_size_axial     20
_pd_spec_size_equat     20
_pd_spec_size_thick     0.2
loop_
    _atom_site_label
    _atom_site_fract_x
    _atom_site_fract_y
    _atom_site_fract_z
    _atom_site_U_iso_or_equiv
    _atom_site_occupancy
    Y1 0.3011(2) 0.6277(2) 0.63800(10)
                                     0.0096(7) 1.00000
    Y2 0.0708(2) 0.2567(3) 0.53550(10)
                                     0.0090(7) 1.00000
    Ge1 0.6236(2) 0.5933(3) 0.8155(2) 0.0121(9) 1.00000
    O1 0.1210(9) 0.6040(10)
                          0.5178(8) 0.009(2) 1.00000
    O2 0.2950(9) 0.2980(10)
                          0.6172(7) 0.009(2) 1.00000
    O3 0.5212(9) 0.6540(10)
                          0.6971(8) 0.009(2) 1.00000
    O4 0.5510(10)
                -0.0060(10)
                          0.4155(8) 0.009(2) 1.00000
    O5 0.2412(8) 0.5720(10)
                          0.7926(8) 0.009(2) 1.00000
_geom_special_details
;
;
loop_
    _geom_bond_atom_site_label_1
    _geom_bond_atom_site_label_2
    _geom_bond_site_symmetry_2
    _geom_bond_distance
    _geom_bond_publ_flag
    Y1 O1 . 2.189(8) no
    Y1 O1 2_556 2.321(10) no
    Y1 O2 . 2.270(8) no
    Y1 O3 . 2.283(8) no
    Y1 O5 . 2.238(10) no
    Y1 O5 7_566 2.316(8) no
    Y2 O1 . 2.447(8) no
    Y2 O1 3_566 2.203(8) no
    Y2 O2 . 2.386(8) no
    Y2 O2 2_556 2.655(10) no
    Y2 O3 4_465 2.327(10) no
    Y2 O4 2_556 2.358(9) no
    Y2 O4 4_455 2.287(9) no
    Ge1 O2 6_656 1.767(8) no
    Ge1 O3 . 1.727(8) no
    Ge1 O4 8_555 1.732(10) no
    Ge1 O5 4_565 1.739(9) no
loop_
    _geom_angle_atom_site_label_1
    _geom_angle_atom_site_label_2
    _geom_angle_atom_site_label_3
    _geom_angle_site_symmetry_1
    _geom_angle_site_symmetry_3
    _geom_angle
    _geom_angle_publ_flag
    Y1 O1 Y1 . 2_656 53.6(2) no
    Y1 O1 Y2 . 3_555 128.7(3) no
    Y1 O1 Y2 2_656 3_555 78.64(6) no
    Y1 O1 Y2 2_656 4_566 90.44(7) no
    Y2 O1 Y2 3_555 4_566 157.05(6) no
    Y1 O2 Y2 . 2_555 97.4(2) no
    Y1 O2 Y2 . 3_656 118.8(3) no
    Y2 O2 Y2 2_555 3_656 61.19(6) no
    Y1 O3 Y2 . 2_665 110.7(3) no
    Y2 O4 Y2 1_656 2_655 124.20(7) no
    Y1 O5 Y1 . 2_677 89.8(2) no
