# Supplementary material for: Rietveld refinement of Y2GeO5
Source: Acta Crystallogr Sect E Struct Rep Online. 2009 Jul 15;65(Pt 8):i60. doi: 10.1107/S1600536809026579 (PMC2977227; doi:10.1107/S1600536809026579)
Supplement: Supplementary file 2 [file e-65-00i60-Isup2.rtv]

 
#==============================================
# Powder diffraction pattern number   1
#==============================================
 
data_I
 
_pd_block_id    Y2GeO5
                 
#---- raw/calc data loop -----   
_pd_meas_2theta_range_min       8.000000
_pd_meas_2theta_range_max      80.023346
_pd_meas_2theta_range_inc       0.019450
_pd_proc_2theta_range_min       7.979105
_pd_proc_2theta_range_max      80.002449
_pd_proc_2theta_range_inc       0.019450
 
loop_
_pd_proc_point_id
_pd_proc_2theta_corrected   
_pd_proc_intensity_total
_pd_calc_intensity_total
_pd_proc_intensity_bkg_calc
 
   104     9.9825    3582(60)          3499.8950         3499.8950 
   105    10.0019    3747(61)          3499.8950         3499.8950 
   106    10.0214    3672(61)          3499.8950         3499.8950 
   107    10.0408    3627(60)          3499.8950         3499.8950 
   108    10.0603    3695(61)          3499.8950         3499.8950 
   109    10.0797    3702(61)          3499.8950         3499.8950 
   110    10.0992    3660(60)          3499.8950         3499.8950 
   111    10.1186    3545(60)          3499.8950         3499.8950 
   112    10.1381    3685(61)          3499.8950         3499.8950 
   113    10.1575    3560(60)          3499.8950         3499.8950 
   114    10.1770    3573(60)          3499.8950         3499.8950 
   115    10.1964    3582(60)          3499.8950         3499.8950 
   116    10.2159    3573(60)          3499.8950         3499.8950 
   117    10.2353    3450(59)          3499.8950         3499.8950 
   118    10.2548    3528(59)          3499.8950         3499.8950 
   119    10.2742    3568(60)          3499.8950         3499.8950 
   120    10.2937    3472(59)          3499.8950         3499.8950 
   121    10.3131    3490(59)          3499.8950         3499.8950 
   122    10.3326    3424(59)          3499.8950         3499.8950 
   123    10.3520    3541(60)          3499.8950         3499.8950 
   124    10.3715    3357(58)          3499.6328         3499.6328 
   125    10.3909    3321(58)          3485.0603         3485.0603 
   126    10.4104    3419(58)          3470.4885         3470.4885 
   127    10.4298    3278(57)          3455.9160         3455.9160 
   128    10.4493    3361(58)          3441.3433         3441.3433 
   129    10.4687    3399(58)          3426.7708         3426.7708 
   130    10.4882    3356(58)          3412.1982         3412.1982 
   131    10.5076    3388(58)          3397.6265         3397.6265 
   132    10.5271    3280(57)          3383.0540         3383.0540 
   133    10.5465    3287(57)          3368.4814         3368.4814 
   134    10.5660    3311(58)          3353.9089         3353.9089 
   135    10.5854    3299(57)          3339.3364         3339.3364 
   136    10.6049    3192(56)          3324.7644         3324.7644 
   137    10.6243    3162(56)          3310.1919         3310.1919 
   138    10.6438    3338(58)          3295.6194         3295.6194 
   139    10.6632    3290(57)          3281.0469         3281.0469 
   140    10.6827    3193(57)          3266.4744         3266.4744 
   141    10.7021    3158(56)          3251.9026         3251.9026 
   142    10.7216    3160(56)          3237.3301         3237.3301 
   143    10.7410    3201(57)          3222.7576         3222.7576 
   144    10.7605    3153(56)          3208.1848         3208.1848 
   145    10.7799    3091(56)          3193.6123         3193.6123 
   146    10.7994    3198(57)          3179.0405         3179.0405 
   147    10.8188    3163(56)          3164.4680         3164.4680 
   148    10.8383    3130(56)          3149.8955         3149.8955 
   149    10.8577    3020(55)          3135.3230         3135.3230 
   150    10.8772    3039(55)          3120.7505         3120.7505 
   151    10.8966    3004(55)          3106.1787         3106.1787 
   152    10.9161    3005(55)          3091.6060         3091.6060 
   153    10.9355    3006(55)          3077.0334         3077.0334 
   154    10.9550    3022(55)          3062.4609         3062.4609 
   155    10.9744    2929(54)          3047.8884         3047.8884 
   156    10.9939    2993(55)          3033.3167         3033.3167 
   157    11.0133    3113(56)          3018.7441         3018.7441 
   158    11.0328    3070(55)          3004.1716         3004.1716 
   159    11.0522    2939(54)          2989.5991         2989.5991 
   160    11.0717    2996(55)          2975.0264         2975.0264 
   161    11.0911    2874(54)          2960.4546         2960.4546 
   162    11.1106    2962(54)          2945.8821         2945.8821 
   163    11.1300    2907(54)          2931.3096         2931.3096 
   164    11.1495    2872(54)          2916.7371         2916.7371 
   165    11.1689    2917(54)          2902.1646         2902.1646 
   166    11.1884    2917(54)          2887.5928         2887.5928 
   167    11.2078    2863(54)          2873.0203         2873.0203 
   168    11.2273    2766(53)          2858.4475         2858.4475 
   169    11.2467    2823(53)          2843.8750         2843.8750 
   170    11.2662    2927(54)          2829.3025         2829.3025 
   171    11.2856    2778(53)          2814.7307         2814.7307 
   172    11.3051    2826(53)          2800.1582         2800.1582 
   173    11.3245    2727(52)          2785.5857         2785.5857 
   174    11.3440    2823(53)          2771.0132         2771.0132 
   175    11.3634    2759(53)          2756.4407         2756.4407 
   176    11.3829    2739(52)          2741.8687         2741.8687 
   177    11.4023    2744(52)          2727.2961         2727.2961 
   178    11.4218    2816(53)          2712.7236         2712.7236 
   179    11.4412    2700(52)          2698.1511         2698.1511 
   180    11.4607    2713(52)          2683.5786         2683.5786 
   181    11.4801    2763(53)          2669.0068         2669.0068 
   182    11.4996    2687(52)          2654.4343         2654.4343 
   183    11.5190    2656(52)          2639.8618         2639.8618 
   184    11.5385    2577(51)          2625.2893         2625.2893 
   185    11.5579    2631(51)          2610.7166         2610.7166 
   186    11.5774    2576(51)          2596.2019         2596.2019 
   187    11.5968    2682(52)          2586.1094         2586.1094 
   188    11.6163    2685(52)          2576.0164         2576.0164 
   189    11.6357    2645(51)          2565.9236         2565.9236 
   190    11.6552    2550(50)          2555.8306         2555.8306 
   191    11.6746    2540(50)          2545.7375         2545.7375 
   192    11.6941    2539(50)          2535.6450         2535.6450 
   193    11.7135    2558(51)          2525.5522         2525.5522 
   194    11.7330    2607(51)          2515.4592         2515.4592 
   195    11.7524    2550(50)          2505.3662         2505.3662 
   196    11.7719    2449(49)          2495.2732         2495.2732 
   197    11.7913    2519(50)          2485.1809         2485.1809 
   198    11.8108    2414(49)          2475.0879         2475.0879 
   199    11.8302    2437(49)          2464.9949         2464.9949 
   200    11.8497    2442(49)          2454.9019         2454.9019 
   201    11.8691    2546(50)          2444.8091         2444.8091 
   202    11.8886    2430(49)          2434.7166         2434.7166 
   203    11.9080    2465(50)          2424.6235         2424.6235 
   204    11.9275    2447(49)          2414.5305         2414.5305 
   205    11.9469    2363(49)          2404.4377         2404.4377 
   206    11.9664    2350(48)          2394.3447         2394.3447 
   207    11.9858    2463(50)          2384.2522         2384.2522 
   208    12.0053    2343(48)          2374.1592         2374.1592 
   209    12.0247    2349(48)          2364.0664         2364.0664 
   210    12.0442    2354(49)          2353.9734         2353.9734 
   211    12.0636    2398(49)          2343.8804         2343.8804 
   212    12.0831    2257(48)          2333.7878         2333.7878 
   213    12.1025    2394(49)          2323.6951         2323.6951 
   214    12.1220    2316(48)          2313.6021         2313.6021 
   215    12.1414    2289(48)          2303.5090         2303.5090 
   216    12.1609    2403(49)          2293.4160         2293.4160 
   217    12.1803    2244(47)          2283.3237         2283.3237 
   218    12.1998    2223(47)          2273.2307         2273.2307 
   219    12.2192    2237(47)          2263.1377         2263.1377 
   220    12.2387    2386(49)          2253.0447         2253.0447 
   221    12.2581    2263(48)          2242.9519         2242.9519 
   222    12.2776    2254(47)          2232.8594         2232.8594 
   223    12.2970    2244(47)          2222.7664         2222.7664 
   224    12.3165    2251(47)          2212.6733         2212.6733 
   225    12.3359    2271(48)          2202.5806         2202.5806 
   226    12.3554    2202(47)          2192.4875         2192.4875 
   227    12.3748    2105(46)          2182.3950         2182.3950 
   228    12.3943    2135(46)          2172.3020         2172.3020 
   229    12.4137    2228(47)          2162.2092         2162.2092 
   230    12.4332    2150(46)          2152.1162         2152.1162 
   231    12.4526    2135(46)          2142.0232         2142.0232 
   232    12.4721    2125(46)          2131.9307         2131.9307 
   233    12.4915    2173(47)          2121.8379         2121.8379 
   234    12.5110    2086(46)          2111.7449         2111.7449 
   235    12.5304    2139(46)          2101.6519         2101.6519 
   236    12.5499    2162(46)          2091.5588         2091.5588 
   237    12.5693    2075(46)          2081.4666         2081.4666 
   238    12.5888    2043(45)          2071.3735         2071.3735 
   239    12.6082    2036(45)          2061.2805         2061.2805 
   240    12.6277    2108(46)          2051.1875         2051.1875 
   241    12.6471    1996(45)          2041.0946         2041.0946 
   242    12.6666    2016(45)          2031.0022         2031.0022 
   243    12.6860    2065(45)          2020.9092         2020.9092 
   244    12.7055    2069(45)          2010.8163         2010.8163 
   245    12.7249    2037(45)          2000.7233         2000.7233 
   246    12.7444    1951(44)          1990.6652         1990.6652 
   247    12.7638    1989(45)          1983.2841         1983.2841 
   248    12.7833    1944(44)          1975.9026         1975.9026 
   249    12.8027    1953(44)          1968.5212         1968.5212 
   250    12.8222    2017(45)          1961.1398         1961.1398 
   251    12.8416    1885(43)          1953.7583         1953.7583 
   252    12.8611    1992(45)          1946.3772         1946.3772 
   253    12.8805    1923(44)          1939.5292         1938.9957 
   254    12.9000    1977(44)          1932.1660         1931.6143 
   255    12.9194    1859(43)          1925.0804         1924.2328 
   256    12.9389    1881(43)          1917.7291         1916.8514 
   257    12.9583    1832(43)          1910.3793         1909.4700 
   258    12.9778    1885(43)          1903.0316         1902.0889 
   259    12.9972    1847(43)          1895.6853         1894.7074 
   260    13.0167    1825(43)          1888.3412         1887.3259 
   261    13.0361    1831(43)          1880.9991         1879.9445 
   262    13.0556    1864(43)          1873.6594         1872.5630 
   263    13.0750    1913(44)          1866.3228         1865.1820 
   264    13.0945    1892(43)          1858.9883         1857.8005 
   265    13.1139    1803(42)          1851.6569         1850.4191 
   266    13.1334    1789(42)          1844.3286         1843.0376 
   267    13.1528    1803(42)          1837.0038         1835.6561 
   268    13.1723    1854(43)          1829.6832         1828.2750 
   269    13.1917    1759(42)          1822.3666         1820.8936 
   270    13.2112    1846(43)          1815.0544         1813.5122 
   271    13.2306    1802(42)          1807.7473         1806.1307 
   272    13.2501    1770(42)          1800.4457         1798.7493 
   273    13.2695    1790(42)          1793.1504         1791.3682 
   274    13.2890    1762(42)          1785.8615         1783.9867 
   275    13.3084    1837(43)          1778.5798         1776.6052 
   276    13.3279    1869(43)          1771.3064         1769.2238 
   277    13.3473    1796(42)          1764.0424         1761.8424 
   278    13.3668    1719(41)          1756.7886         1754.4613 
   279    13.3862    1721(41)          1749.5459         1747.0798 
   280    13.4057    1762(42)          1742.3159         1739.6984 
   281    13.4251    1815(43)          1735.1003         1732.3169 
   282    13.4446    1746(42)          1727.9010         1724.9354 
   283    13.4640    1687(41)          1720.7206         1717.5543 
   284    13.4835    1692(41)          1713.5608         1710.1730 
   285    13.5029    1748(42)          1706.4250         1702.7915 
   286    13.5224    1705(41)          1699.3170         1695.4100 
   287    13.5418    1776(42)          1692.2408         1688.0286 
   288    13.5613    1743(42)          1685.2023         1680.6475 
   289    13.5807    1623(40)          1678.2068         1673.2660 
   290    13.6002    1655(41)          1677.1855         1669.8999 
   291    13.6196    1666(41)          1674.4680         1666.6182 
   292    13.6391    1631(40)          1672.8125         1663.3363 
   293    13.6585    1679(41)          1670.2960         1660.0548 
   294    13.6780    1733(42)          1667.8905         1656.7731 
   295    13.6974    1633(40)          1665.6206         1653.4913 
   296    13.7169    1669(41)          1663.5190         1650.2096 
   297    13.7363    1632(40)          1661.6317         1646.9279 
   298    13.7558    1641(41)          1660.0278         1643.6462 
   299    13.7752    1623(40)          1658.8209         1640.3645 
   300    13.7947    1623(40)          1658.2089         1637.0828 
   301    13.8141    1647(41)          1658.5438         1633.8010 
   302    13.8336    1680(41)          1660.4432         1630.5193 
   303    13.8530    1669(41)          1664.9484         1627.2377 
   304    13.8725    1680(41)          1673.8041         1623.9559 
   305    13.8919    1716(41)          1690.2750         1620.6742 
   306    13.9114    1742(42)          1721.9636         1617.3925 
   307    13.9308    1886(43)          1787.6445         1614.1107 
   308    13.9503    1987(45)          1923.8167         1610.8291 
   309    13.9697    2184(47)          2169.8540         1607.5474 
   310    13.9892    2495(50)          2512.5115         1604.2656 
   311    14.0086    2565(51)          2828.2617         1600.9839 
   312    14.0281    2684(52)          2912.1462         1597.7021 
   313    14.0475    2477(50)          2667.2957         1594.4205 
   314    14.0670    2303(48)          2256.0854         1591.1388 
   315    14.0864    1968(44)          1894.2877         1587.8571 
   316    14.1059    1804(42)          1690.0787         1584.5753 
   317    14.1253    1649(41)          1615.6218         1581.2936 
   318    14.1448    1633(40)          1600.6667         1578.0120 
   319    14.1642    1613(40)          1601.5256         1574.7302 
   320    14.1837    1612(40)          1603.2549         1571.4485 
   321    14.2031    1582(40)          1603.1703         1568.1667 
   322    14.2226    1535(39)          1601.2827         1564.8850 
   323    14.2420    1531(39)          1598.0435         1561.6034 
   324    14.2615    1606(40)          1594.0648         1558.3217 
   325    14.2809    1587(40)          1589.9089         1555.0399 
   326    14.3004    1535(39)          1585.9580         1551.7582 
   327    14.3198    1596(40)          1582.4193         1548.4764 
   328    14.3393    1644(41)          1579.3876         1545.1948 
   329    14.3587    1611(40)          1576.9047         1541.9131 
   330    14.3782    1552(39)          1575.0032         1538.6313 
   331    14.3976    1597(40)          1573.7307         1535.3496 
   332    14.4171    1620(40)          1573.1680         1532.0679 
   333    14.4365    1542(39)          1573.4458         1528.7861 
   334    14.4560    1545(39)          1575.0791         1525.5045 
   335    14.4754    1545(39)          1577.8245         1522.2228 
   336    14.4949    1463(38)          1582.7383         1518.9410 
   337    14.5143    1565(40)          1590.5858         1515.6593 
   338    14.5338    1657(41)          1603.3942         1512.3776 
   339    14.5532    1734(42)          1624.3392         1509.0959 
   340    14.5727    1684(41)          1658.6848         1505.8142 
   341    14.5921    1844(43)          1715.7786         1502.5325 
   342    14.6116    1965(44)          1816.1133         1499.2507 
   343    14.6310    2240(47)          2010.9058         1495.9690 
   344    14.6505    2731(52)          2409.0310         1492.6874 
   345    14.6699    3298(57)          3154.1406         1489.4056 
   346    14.6894    4190(65)          4268.8579         1486.1239 
   347    14.7088    4992(71)          5437.3223         1482.8422 
   348    14.7283    5497(74)          6000.6602         1479.5604 
   349    14.7477    4944(70)          5462.2085         1476.2788 
   350    14.7672    4048(64)          4186.6641         1472.9971 
   351    14.7866    2933(54)          2893.8472         1469.7153 
   352    14.8061    2166(47)          2049.8567         1466.4336 
   353    14.8255    1880(43)          1684.8536         1463.1519 
   354    14.8450    1753(42)          1583.3853         1459.8702 
   355    14.8644    1641(41)          1571.0776         1456.5885 
   356    14.8839    1497(39)          1573.8923         1453.3068 
   357    14.9033    1593(40)          1573.1931         1450.0250 
   358    14.9228    1507(39)          1566.5615         1446.7433 
   359    14.9422    1449(38)          1554.9210         1443.4617 
   360    14.9617    1499(39)          1540.2589         1440.1799 
   361    14.9811    1533(39)          1524.6218         1436.8982 
   362    15.0006    1529(39)          1509.4702         1433.6165 
   363    15.0200    1450(38)          1495.5809         1430.3347 
   364    15.0395    1391(37)          1483.2534         1427.0791 
   365    15.0589    1440(38)          1473.8633         1425.2439 
   366    15.0784    1458(38)          1465.8374         1423.4088 
   367    15.0978    1438(38)          1458.9779         1421.5736 
   368    15.1173    1481(38)          1453.0873         1419.7384 
   369    15.1367    1472(38)          1447.9886         1417.9033 
   370    15.1562    1489(39)          1443.5315         1416.0681 
   371    15.1756    1458(38)          1439.5941         1414.2329 
   372    15.1951    1468(38)          1435.5527         1412.3978 
   373    15.2145    1435(38)          1432.4100         1410.5626 
   374    15.2340    1469(38)          1429.3019         1408.7275 
   375    15.2534    1386(37)          1426.7384         1406.8923 
   376    15.2729    1398(37)          1424.4286         1405.0571 
   377    15.2923    1449(38)          1422.3749         1403.2219 
   378    15.3118    1460(38)          1420.6029         1401.3867 
   379    15.3312    1383(37)          1419.1750         1399.5516 
   380    15.3507    1412(38)          1418.2170         1397.7166 
   381    15.3701    1380(37)          1417.9640         1395.8813 
   382    15.3896    1411(38)          1418.8323         1394.0461 
   383    15.4090    1499(39)          1421.5248         1392.2109 
   384    15.4285    1440(38)          1427.2720         1390.3759 
   385    15.4479    1448(38)          1438.6680         1388.5406 
   386    15.4674    1460(38)          1462.1931         1386.7054 
   387    15.4868    1591(40)          1512.4315         1384.8704 
   388    15.5063    1613(40)          1611.0603         1383.0352 
   389    15.5257    1783(42)          1767.3341         1381.2001 
   390    15.5452    1795(42)          1944.9377         1379.3649 
   391    15.5646    1866(43)          2052.2886         1377.5297 
   392    15.5841    1868(43)          2002.2711         1375.6945 
   393    15.6035    1785(42)          1828.0717         1373.8594 
   394    15.6230    1619(40)          1631.5831         1372.0242 
   395    15.6424    1464(38)          1486.6948         1370.1891 
   396    15.6619    1431(38)          1414.0985         1368.3539 
   397    15.6813    1420(38)          1388.3300         1366.5187 
   398    15.7008    1374(37)          1381.5696         1364.6835 
   399    15.7202    1373(37)          1379.6761         1362.8484 
   400    15.7397    1328(36)          1378.1954         1361.0132 
   401    15.7591    1368(37)          1376.1790         1359.1781 
   402    15.7786    1439(38)          1373.5466         1357.3429 
   403    15.7980    1390(37)          1370.4905         1355.5077 
   404    15.8175    1358(37)          1367.2648         1353.6725 
   405    15.8369    1388(37)          1364.0623         1351.8374 
   406    15.8564    1335(37)          1360.9849         1350.0022 
   407    15.8758    1322(36)          1358.0669         1348.1670 
   408    15.8953    1393(37)          1353.4510         1346.3319 
   409    15.9147    1256(35)          1350.8857         1344.4967 
   410    15.9342    1353(37)          1347.4928         1342.6620 
   411    15.9536    1337(37)          1345.1604         1340.8273 
   412    15.9731    1347(37)          1342.9008         1338.9926 
   413    15.9925    1351(37)          1340.7006         1337.1580 
   414    16.0120    1389(37)          1338.5490         1335.3231 
   415    16.0314    1330(36)          1336.4382         1333.4885 
   416    16.0509    1307(36)          1334.3611         1331.6537 
   417    16.0703    1326(36)          1332.3127         1329.8190 
   418    16.0898    1386(37)          1330.2888         1327.9844 
   419    16.1092    1347(37)          1328.2853         1326.1495 
   420    16.1287    1296(36)          1326.2999         1324.3149 
   421    16.1481    1334(37)          1324.3297         1322.4801 
   422    16.1676    1291(36)          1322.3730         1320.6455 
   423    16.1870    1315(36)          1320.7504         1318.8108 
   424    16.2065    1322(36)          1318.8270         1316.9760 
   425    16.2259    1320(36)          1317.0786         1315.1414 
   426    16.2454    1320(36)          1315.1797         1313.3065 
   427    16.2648    1332(36)          1313.2891         1311.4719 
   428    16.2843    1403(37)          1311.4060         1309.6373 
   429    16.3037    1287(36)          1309.5294         1307.8025 
   430    16.3232    1289(36)          1307.6594         1305.9678 
   431    16.3426    1315(36)          1305.7954         1304.1331 
   432    16.3621    1322(36)          1303.9370         1302.2983 
   433    16.3815    1289(36)          1302.0842         1300.4637 
   434    16.4010    1322(36)          1300.2363         1298.6289 
   435    16.4204    1327(36)          1298.3938         1296.7943 
   436    16.4399    1275(36)          1296.5559         1294.9595 
   437    16.4593    1274(36)          1294.7231         1293.1248 
   438    16.4788    1324(36)          1292.8954         1291.2902 
   439    16.4982    1274(36)          1291.0725         1289.4553 
   440    16.5177    1275(36)          1289.2550         1287.6207 
   441    16.5371    1301(36)          1287.4426         1285.7859 
   442    16.5566    1312(36)          1285.6360         1283.9513 
   443    16.5760    1312(36)          1283.8351         1282.1166 
   444    16.5955    1295(36)          1282.0404         1280.2817 
   445    16.6149    1243(35)          1280.2526         1278.4471 
   446    16.6344    1260(35)          1278.4717         1276.6123 
   447    16.6538    1329(36)          1276.6990         1274.7777 
   448    16.6733    1241(35)          1274.9348         1272.9430 
   449    16.6927    1274(36)          1273.1803         1271.1083 
   450    16.7122    1298(36)          1271.4363         1269.2736 
   451    16.7316    1331(36)          1269.4171         1267.4387 
   452    16.7511    1256(35)          1267.5573         1265.6041 
   453    16.7705    1272(36)          1265.8683         1263.7695 
   454    16.7900    1227(35)          1264.1959         1261.9347 
   455    16.8094    1331(36)          1262.5435         1260.1001 
   456    16.8289    1291(36)          1260.9136         1258.2653 
   457    16.8483    1246(35)          1259.3105         1256.4305 
   458    16.8678    1282(36)          1257.7395         1254.5959 
   459    16.8872    1315(36)          1256.2059         1252.7611 
   460    16.9067    1198(35)          1254.7180         1250.9265 
   461    16.9261    1303(36)          1253.2848         1249.0917 
   462    16.9456    1284(36)          1251.9191         1247.2571 
   463    16.9650    1312(36)          1250.6364         1245.4224 
   464    16.9845    1277(36)          1249.4586         1243.5875 
   465    17.0039    1266(36)          1248.4174         1241.7529 
   466    17.0234    1212(35)          1247.5602         1239.9181 
   467    17.0428    1240(35)          1246.9678         1238.0835 
   468    17.0623    1275(36)          1246.7806         1236.2488 
   469    17.0817    1202(35)          1247.2496         1234.4141 
   470    17.1012    1241(35)          1248.8077         1232.5793 
   471    17.1206    1193(35)          1252.1824         1230.7445 
   472    17.1401    1296(36)          1258.6456         1228.9099 
   473    17.1595    1296(36)          1270.8978         1227.0753 
   474    17.1790    1306(36)          1295.7145         1225.2405 
   475    17.1984    1353(37)          1348.0876         1223.4058 
   476    17.2179    1562(40)          1449.1450         1221.5710 
   477    17.2373    1604(40)          1604.9668         1219.7363 
   478    17.2568    1707(41)          1775.2031         1217.9017 
   479    17.2762    1744(42)          1868.3669         1216.0669 
   480    17.2957    1753(42)          1810.2222         1214.2323 
   481    17.3151    1618(40)          1650.4094         1212.3975 
   482    17.3346    1524(39)          1472.9951         1210.5627 
   483    17.3540    1345(37)          1335.0605         1208.7281 
   484    17.3735    1250(35)          1260.4067         1206.8933 
   485    17.3929    1212(35)          1230.4803         1205.0587 
   486    17.4124    1263(36)          1220.6637         1203.2239 
   487    17.4318    1193(35)          1217.0497         1201.3893 
   488    17.4513    1211(35)          1214.6389         1199.5546 
   489    17.4707    1176(34)          1212.0936         1197.7198 
   490    17.4902    1203(35)          1209.5922         1196.3109 
   491    17.5096    1190(34)          1206.8362         1194.9110 
   492    17.5291    1203(35)          1204.0189         1193.5111 
   493    17.5485    1214(35)          1201.2896         1192.1112 
   494    17.5680    1195(35)          1198.7189         1190.7112 
   495    17.5874    1193(35)          1196.3221         1189.3114 
   496    17.6069    1180(34)          1194.0846         1187.9114 
   497    17.6263    1190(34)          1191.9828         1186.5115 
   498    17.6458    1197(35)          1189.9918         1185.1116 
   499    17.6652    1189(34)          1188.0908         1183.7117 
   500    17.6847    1209(35)          1186.2629         1182.3118 
   501    17.7041    1190(34)          1184.4945         1180.9117 
   502    17.7236    1144(34)          1182.7754         1179.5118 
   503    17.7430    1182(34)          1181.0972         1178.1121 
   504    17.7625    1211(35)          1179.4528         1176.7120 
   505    17.7819    1167(34)          1177.8373         1175.3121 
   506    17.8014    1136(34)          1176.2461         1173.9121 
   507    17.8208    1192(35)          1174.6760         1172.5123 
   508    17.8403    1181(34)          1173.1239         1171.1124 
   509    17.8597    1194(35)          1171.5870         1169.7124 
   510    17.8792    1114(33)          1170.0638         1168.3125 
   511    17.8986    1151(34)          1168.5524         1166.9126 
   512    17.9181    1253(35)          1167.0513         1165.5127 
   513    17.9375    1186(34)          1165.5592         1164.1127 
   514    17.9570    1119(33)          1164.0753         1162.7128 
   515    17.9764    1138(34)          1162.5989         1161.3130 
   516    17.9959    1146(34)          1161.1287         1159.9130 
   517    18.0153    1140(34)          1159.6644         1158.5131 
   518    18.0348    1101(33)          1158.2056         1157.1130 
   519    18.0542    1121(33)          1156.7520         1155.7131 
   520    18.0737    1180(34)          1155.3033         1154.3134 
   521    18.0931    1148(34)          1153.8593         1152.9133 
   522    18.1126    1210(35)          1152.4199         1151.5134 
   523    18.1320    1154(34)          1150.9851         1150.1134 
   524    18.1515    1176(34)          1149.5553         1148.7136 
   525    18.1709    1123(34)          1148.1299         1147.3137 
   526    18.1904    1122(33)          1146.7089         1145.9137 
   527    18.2098    1120(33)          1145.2921         1144.5138 
   528    18.2293    1162(34)          1143.8792         1143.1139 
   529    18.2487    1097(33)          1142.4692         1141.7140 
   530    18.2682    1167(34)          1141.0615         1140.3141 
   531    18.2876    1162(34)          1139.6547         1138.9141 
   532    18.3071    1155(34)          1138.2480         1137.5143 
   533    18.3265    1179(34)          1136.8398         1136.1143 
   534    18.3460    1096(33)          1135.4294         1134.7144 
   535    18.3654    1061(33)          1134.0120         1133.3105 
   536    18.3849    1112(33)          1132.3392         1131.6553 
   537    18.4043    1163(34)          1130.3511         1130.0001 
   538    18.4238    1100(33)          1128.6814         1128.3448 
   539    18.4432    1088(33)          1126.8488         1126.6897 
   540    18.4627    1159(34)          1125.1785         1125.0345 
   541    18.4821    1211(35)          1123.5059         1123.3792 
   542    18.5016    1159(34)          1121.8328         1121.7240 
   543    18.5210    1147(34)          1120.1595         1120.0687 
   544    18.5405    1149(34)          1118.4875         1118.4136 
   545    18.5599    1076(33)          1116.8170         1116.7584 
   546    18.5794    1082(33)          1115.1483         1115.1031 
   547    18.5988    1128(34)          1113.4819         1113.4480 
   548    18.6183    1108(33)          1111.8175         1111.7926 
   549    18.6377    1177(34)          1110.1552         1110.1375 
   550    18.6572    1142(34)          1108.4946         1108.4823 
   551    18.6766    1074(33)          1106.8353         1106.8270 
   552    18.6961    1105(33)          1105.1774         1105.1719 
   553    18.7155    1084(33)          1103.5201         1103.5166 
   554    18.7350    1144(34)          1102.1587         1101.8615 
   555    18.7544    1084(33)          1100.5138         1100.2063 
   556    18.7739    1143(34)          1099.0190         1098.5509 
   557    18.7933    1110(33)          1097.3815         1096.8958 
   558    18.8128    1103(33)          1095.7451         1095.2405 
   559    18.8322    1052(32)          1094.1100         1093.5853 
   560    18.8517    1108(33)          1092.4763         1091.9302 
   561    18.8711    1114(33)          1090.8439         1090.2749 
   562    18.8906    1081(33)          1089.6542         1088.6198 
   563    18.9100    1102(33)          1088.0417         1086.9645 
   564    18.9295    1065(33)          1086.6558         1085.3093 
   565    18.9489    1076(33)          1085.0586         1083.6542 
   566    18.9684    1072(33)          1083.4662         1081.9988 
   567    18.9878    1062(33)          1081.8801         1080.3436 
   568    19.0073    1117(33)          1080.3015         1078.6884 
   569    19.0267    1059(33)          1078.7327         1077.0332 
   570    19.0462    1059(33)          1077.1757         1075.3781 
   571    19.0656    1100(33)          1075.6338         1073.7228 
   572    19.0851    1111(33)          1074.1108         1072.0676 
   573    19.1045    1069(33)          1072.6104         1070.4122 
   574    19.1240    1043(32)          1071.1371         1068.7571 
   575    19.1434    1068(33)          1069.6948         1067.1019 
   576    19.1629    1084(33)          1068.2865         1065.4467 
   577    19.1823    1039(32)          1066.9143         1063.7915 
   578    19.2018    1120(33)          1065.5779         1062.1362 
   579    19.2212    1048(32)          1064.2750         1060.4811 
   580    19.2407    1069(33)          1063.0009         1058.8259 
   581    19.2601    1085(33)          1061.7476         1057.1705 
   582    19.2796    1021(32)          1060.5066         1055.5154 
   583    19.2990    1018(32)          1059.2677         1053.8601 
   584    19.3185    1065(33)          1058.0216         1052.2050 
   585    19.3379    1021(32)          1056.7609         1050.5498 
   586    19.3574    1056(32)          1055.4814         1048.8945 
   587    19.3768    1051(32)          1054.1843         1047.2394 
   588    19.3963    1078(33)          1052.8756         1045.5840 
   589    19.4157    1051(32)          1051.5685         1043.9288 
   590    19.4352    1001(32)          1050.2823         1042.2750 
   591    19.4546    1033(32)          1049.5513         1041.1324 
   592    19.4741    1041(32)          1048.8932         1039.9900 
   593    19.4935    1036(32)          1048.3424         1038.8474 
   594    19.5130    1050(32)          1047.9398         1037.7050 
   595    19.5324    1030(32)          1047.7365         1036.5625 
   596    19.5519    1054(32)          1047.8030         1035.4200 
   597    19.5713    1009(32)          1048.2485         1034.2776 
   598    19.5908    1041(32)          1049.2570         1033.1350 
   599    19.6102    1033(32)          1051.1422         1031.9926 
   600    19.6297    1035(32)          1054.4323         1030.8501 
   601    19.6491    1096(33)          1060.0175         1029.7075 
   602    19.6686    1078(33)          1069.6184         1028.5651 
   603    19.6880    1041(32)          1087.3986         1027.4225 
   604    19.7075    1154(34)          1123.3340         1026.2800 
   605    19.7269    1268(36)          1194.2234         1025.1376 
   606    19.7464    1422(38)          1311.1914         1023.9950 
   607    19.7658    1486(39)          1454.0483         1022.8525 
   608    19.7853    1543(39)          1558.7573         1021.7100 
   609    19.8047    1632(40)          1554.3789         1020.5675 
   610    19.8242    1508(39)          1465.9999         1019.4251 
   611    19.8436    1381(37)          1363.2207         1018.2825 
   612    19.8631    1366(37)          1286.0803         1017.1401 
   613    19.8825    1308(36)          1291.1017         1015.9975 
   614    19.9020    1434(38)          1404.9885         1014.8550 
   615    19.9214    1596(40)          1596.7260         1013.7126 
   616    19.9409    1753(42)          1771.8408         1012.5700 
   617    19.9603    1783(42)          1804.2825         1011.4276 
   618    19.9798    1593(40)          1677.5447         1010.2850 
   619    19.9992    1457(38)          1495.8583         1009.1426 
   620    20.0187    1338(37)          1307.1699         1008.0001 
   621    20.0381    1152(34)          1161.3934         1006.8575 
   622    20.0576    1070(33)          1082.1959         1005.7151 
   623    20.0770    1032(32)          1048.9460         1004.5725 
   624    20.0965    1027(32)          1036.4368         1003.4301 
   625    20.1159    1029(32)          1030.7970         1002.2876 
   626    20.1354    1004(32)          1026.9479         1001.1450 
   627    20.1548    1038(32)          1023.3623         1000.0026 
   628    20.1743    1016(32)          1019.7201          998.8600 
   629    20.1937    1033(32)          1016.1161          997.7176 
   630    20.2132    953(31)          1012.7029          996.5751  
   631    20.2326    951(31)          1009.5669          995.4326  
   632    20.2521    999(32)          1006.7247          994.2901  
   633    20.2715    994(32)          1004.1505          993.1475  
   634    20.2910    995(32)          1001.8043          992.0051  
   635    20.3104    1003(32)           999.6451          990.8626 
   636    20.3299    964(31)           997.6378          989.7201  
   637    20.3493    1012(32)           995.7539          988.5776 
   638    20.3688    908(30)           993.9708          987.4351  
   639    20.3882    1042(32)           992.2711          986.2926 
   640    20.4077    1043(32)           990.6407          985.1501 
   641    20.4271    1035(32)           989.0684          984.0076 
   642    20.4466    1011(32)           987.5453          982.8651 
   643    20.4660    1049(32)           986.0640          981.7225 
   644    20.4855    973(31)           984.6187          980.5801  
   645    20.5049    1013(32)           983.2045          979.4377 
   646    20.5244    1046(32)           981.8168          978.2951 
   647    20.5438    933(31)           980.4528          977.1526  
   648    20.5633    952(31)           979.1090          976.0101  
   649    20.5827    948(31)           977.7834          974.8676  
   650    20.6022    984(31)           976.4814          973.7252  
   651    20.6216    997(32)           975.1860          972.5826  
   652    20.6411    980(31)           973.9033          971.4401  
   653    20.6605    999(32)           972.6358          970.2976  
   654    20.6800    1029(32)           971.3745          969.1552 
   655    20.6994    928(30)           970.1223          968.0127  
   656    20.7189    996(32)           968.8781          966.8701  
   657    20.7383    1006(32)           967.6414          965.7277 
   658    20.7578    989(31)           966.4113          964.5851  
   659    20.7772    990(31)           965.1873          963.4426  
   660    20.7967    943(31)           963.9688          962.3000  
   661    20.8161    917(30)           962.7555          961.1576  
   662    20.8356    999(32)           961.5469          960.0151  
   663    20.8550    920(30)           960.3423          958.8726  
   664    20.8745    944(31)           959.1419          957.7302  
   665    20.8939    1000(32)           957.6666          956.5876 
   666    20.9134    957(31)           956.4827          955.4451  
   667    20.9328    904(30)           955.1574          954.3027  
   668    20.9523    921(30)           954.9869          954.1636  
   669    20.9717    1002(32)           954.8342          954.0403 
   670    20.9912    945(31)           954.6834          953.9171  
   671    21.0106    965(31)           954.5344          953.7938  
   672    21.0301    994(32)           954.3870          953.6705  
   673    21.0495    982(31)           953.8169          953.5472  
   674    21.0690    929(30)           953.6873          953.4240  
   675    21.0884    988(31)           953.3387          953.3007  
   676    21.1079    923(30)           953.2182          953.1775  
   677    21.1273    916(30)           953.0978          953.0542  
   678    21.1468    965(31)           960.3605          952.9309  
   679    21.1662    923(30)           960.5234          952.8077  
   680    21.1857    950(31)           960.7033          952.6844  
   681    21.2051    933(31)           964.7398          952.5611  
   682    21.2246    900(30)           965.1060          952.4379  
   683    21.2440    966(31)           965.5026          952.3146  
   684    21.2635    924(30)           965.9320          952.1913  
   685    21.2829    922(30)           966.3973          952.0681  
   686    21.3024    959(31)           966.9017          951.9448  
   687    21.3218    965(31)           967.4488          951.8215  
   688    21.3413    960(31)           968.0427          951.6982  
   689    21.3607    1004(32)           968.6880          951.5750 
   690    21.3802    891(30)           969.3867          951.4481  
   691    21.3996    917(30)           968.7794          949.9523  
   692    21.4191    946(31)           968.2429          948.4567  
   693    21.4385    996(32)           967.7864          946.9608  
   694    21.4580    977(31)           967.4227          945.4651  
   695    21.4774    975(31)           967.1693          943.9692  
   696    21.4969    981(31)           967.0508          942.4735  
   697    21.5163    955(31)           967.1047          940.9778  
   698    21.5358    940(31)           967.3971          939.4820  
   699    21.5552    948(31)           968.0769          937.9863  
   700    21.5747    929(30)           969.4662          936.4904  
   701    21.5941    987(31)           972.0151          934.9947  
   702    21.6136    1011(32)           975.8461          933.4990 
   703    21.6330    1004(32)           980.1201          932.0032 
   704    21.6525    897(30)           982.9656          930.5074  
   705    21.6719    952(31)           983.2046          929.0116  
   706    21.6914    983(31)           982.4498          927.5159  
   707    21.7108    1029(32)           981.7963          926.0202 
   708    21.7303    1032(32)           981.6386          924.5244 
   709    21.7497    1005(32)           982.9016          923.0286 
   710    21.7692    1011(32)           985.7554          921.5328 
   711    21.7886    1005(32)           989.9113          920.0370 
   712    21.8081    1119(33)           995.1837          918.5413 
   713    21.8275    1046(32)          1001.6074          917.0455 
   714    21.8470    1106(33)          1009.3674          915.5498 
   715    21.8664    1026(32)          1018.7585          914.0540 
   716    21.8859    1080(33)          1030.1854          912.5582 
   717    21.9053    1039(32)          1044.2097          911.0625 
   718    21.9248    1094(33)          1061.6421          909.5667 
   719    21.9442    1089(33)          1083.7385          908.0710 
   720    21.9637    1106(33)          1112.6255          906.5751 
   721    21.9831    1129(34)          1152.0566          905.0794 
   722    22.0026    1141(34)          1208.7136          903.5837 
   723    22.0220    1236(35)          1294.0887          902.0878 
   724    22.0415    1429(38)          1427.5195          900.5922 
   725    22.0609    1689(41)          1645.2100          899.0963 
   726    22.0804    2152(46)          2032.6781          897.6006 
   727    22.0998    3029(55)          2801.6411          896.1049 
   728    22.1193    4705(69)          4330.7754          894.6090 
   729    22.1387    7134(84)          6903.7681          893.1133 
   730    22.1582    10189(101)         10112.9912          891.6174 
   731    22.1776    12703(113)         12504.2822          890.1218 
   732    22.1971    12154(110)         12359.7354          888.6260 
   733    22.2165    9870(99)         10322.0469          887.1302 
   734    22.2360    8178(90)          7938.1982          885.6345 
   735    22.2554    5839(76)          5340.7397          884.1386 
   736    22.2749    3658(60)          3217.7114          882.6429 
   737    22.2943    2316(48)          2033.8058          881.1472 
   738    22.3138    1578(40)          1530.7953          879.6514 
   739    22.3332    1377(37)          1343.8318          878.1556 
   740    22.3527    1272(36)          1266.5087          876.6598 
   741    22.3721    1174(34)          1220.4536          875.1641 
   742    22.3916    1114(33)          1180.8180          873.6684 
   743    22.4110    1110(33)          1142.1350          872.1725 
   744    22.4305    1066(33)          1105.3677          870.6768 
   745    22.4499    999(32)          1072.2480          869.1810  
   746    22.4694    927(30)          1043.5999          867.6853  
   747    22.4888    985(31)          1019.3448          866.1896  
   748    22.5083    923(30)           998.9420          864.6937  
   749    22.5277    960(31)           981.7295          863.1980  
   750    22.5472    943(31)           967.0869          861.7021  
   751    22.5666    918(30)           954.5065          860.2064  
   752    22.5861    944(31)           943.5842          858.7108  
   753    22.6055    933(31)           934.0059          857.2149  
   754    22.6250    921(30)           925.5298          855.7192  
   755    22.6444    871(30)           917.9631          854.2233  
   756    22.6639    920(30)           911.1556          852.7276  
   757    22.6833    874(30)           904.9855          851.2319  
   758    22.7028    915(30)           899.3540          849.7361  
   759    22.7222    808(28)           894.1808          848.2463  
   760    22.7417    865(29)           890.5632          847.9108  
   761    22.7611    930(30)           887.2856          847.5753  
   762    22.7806    897(30)           884.2983          847.2399  
   763    22.8000    845(29)           881.5710          846.9044  
   764    22.8195    887(30)           879.0682          846.5690  
   765    22.8389    894(30)           876.7624          846.2335  
   766    22.8584    873(30)           884.4659          845.8981  
   767    22.8778    892(30)           882.8757          845.5626  
   768    22.8973    960(31)           886.3323          845.2271  
   769    22.9167    916(30)           885.2397          844.8917  
   770    22.9362    912(30)           884.2953          844.5562  
   771    22.9556    845(29)           883.4916          844.2208  
   772    22.9751    892(30)           882.8228          843.8853  
   773    22.9945    873(30)           882.2846          843.5498  
   774    23.0140    866(29)           881.8751          843.2144  
   775    23.0334    969(31)           881.5937          842.8789  
   776    23.0529    908(30)           881.4417          842.5435  
   777    23.0723    841(29)           881.4219          842.2080  
   778    23.0918    888(30)           881.5394          841.8725  
   779    23.1112    897(30)           881.8004          841.5370  
   780    23.1307    924(30)           882.2130          841.2016  
   781    23.1501    931(31)           882.7861          840.8661  
   782    23.1696    857(29)           883.5305          840.5307  
   783    23.1890    902(30)           884.4568          840.1952  
   784    23.2085    880(30)           885.5768          839.8597  
   785    23.2279    924(30)           886.9024          839.5243  
   786    23.2474    910(30)           881.2463          839.1888  
   787    23.2668    882(30)           883.2787          838.8534  
   788    23.2863    881(30)           885.5449          838.5179  
   789    23.3057    885(30)           884.4360          838.1824  
   790    23.3252    871(30)           887.3638          837.8470  
   791    23.3446    867(29)           890.5966          837.5115  
   792    23.3641    911(30)           894.1782          837.1761  
   793    23.3835    936(31)           898.1655          836.8406  
   794    23.4030    949(31)           902.6301          836.5051  
   795    23.4224    964(31)           907.6645          836.1697  
   796    23.4419    981(31)           913.3820          835.8342  
   797    23.4613    945(31)           919.9249          835.4988  
   798    23.4808    1042(32)           948.4286          835.1633 
   799    23.5002    1010(32)           958.0211          834.8279 
   800    23.5197    1048(32)           969.1575          834.4924 
   801    23.5391    1008(32)           992.9727          834.1569 
   802    23.5586    1007(32)          1008.7745          833.8215 
   803    23.5780    1031(32)          1027.5483          833.4860 
   804    23.5975    1077(33)          1050.1182          833.1506 
   805    23.6169    1063(33)          1077.7046          832.8151 
   806    23.6364    1118(33)          1112.2395          832.4796 
   807    23.6558    1148(34)          1157.0586          832.1442 
   808    23.6753    1218(35)          1218.0969          831.8087 
   809    23.6947    1326(36)          1305.8564          831.4733 
   810    23.7142    1385(37)          1438.1943          831.1378 
   811    23.7336    1590(40)          1645.5739          830.8023 
   812    23.7531    1990(45)          1989.7329          830.4669 
   813    23.7725    2679(52)          2625.4709          830.1314 
   814    23.7920    4188(65)          3906.0110          829.7960 
   815    23.8114    6708(82)          6321.6025          829.4604 
   816    23.8309    9991(100)          9945.9082          829.1250  
   817    23.8503    13690(117)         13707.6699          828.7896 
   818    23.8698    15635(125)         15332.0518          828.4541 
   819    23.8892    12811(113)         13748.8926          828.1187 
   820    23.9087    10350(102)         11223.1885          827.7831 
   821    23.9281    8620(93)          8573.1816          827.4477 
   822    23.9476    6106(78)          5602.0562          827.1122 
   823    23.9670    3594(60)          3359.0330          826.7768 
   824    23.9865    2287(48)          2193.3235          826.4413 
   825    24.0059    1606(40)          1716.5818          826.1058 
   826    24.0254    1448(38)          1537.4324          825.7704 
   827    24.0448    1427(38)          1460.5085          825.4349 
   828    24.0643    1420(38)          1414.4735          825.0995 
   829    24.0837    1351(37)          1377.4761          824.7640 
   830    24.1032    1405(37)          1345.9839          824.4285 
   831    24.1226    1365(37)          1321.7405          824.0931 
   832    24.1421    1271(36)          1306.6194          823.7576 
   833    24.1615    1346(37)          1301.5842          823.4222 
   834    24.1810    1395(37)          1307.0420          823.0867 
   835    24.2004    1244(35)          1323.4332          822.7513 
   836    24.2199    1338(37)          1351.7163          822.4158 
   837    24.2393    1342(37)          1393.8850          822.0803 
   838    24.2588    1399(37)          1453.7502          821.7449 
   839    24.2782    1441(38)          1538.5103          821.4094 
   840    24.2977    1552(39)          1661.5377          821.0740 
   841    24.3171    1573(40)          1846.6979          820.7385 
   842    24.3366    1893(44)          2134.7327          820.4030 
   843    24.3560    2235(47)          2596.0720          820.0676 
   844    24.3755    2932(54)          3378.6638          819.7321 
   845    24.3949    4499(67)          4858.6069          819.3967 
   846    24.4144    7525(87)          7853.0903          819.0612 
   847    24.4338    13243(115)         13359.4414          818.7257 
   848    24.4533    21272(146)         21223.8516          818.3903 
   849    24.4727    28790(170)         28695.4746          818.0548 
   850    24.4922    30995(176)         30786.7305          817.7194 
   851    24.5116    25162(159)         26664.4121          817.3839 
   852    24.5311    20520(143)         21576.6133          817.0484 
   853    24.5505    17308(132)         16155.6914          816.7130 
   854    24.5700    11578(108)         10062.6455          816.3775 
   855    24.5894    6415(80)          5617.7603          816.0421 
   856    24.6089    3558(60)          3356.5981          815.7066 
   857    24.6283    2493(50)          2427.2966          815.3711 
   858    24.6478    2002(45)          2058.1077          815.0356 
   859    24.6672    1727(42)          1879.6791          814.7002 
   860    24.6867    1551(39)          1758.9539          814.3647 
   861    24.7061    1436(38)          1656.9745          814.0293 
   862    24.7256    1450(38)          1570.2527          813.6938 
   863    24.7450    1334(37)          1508.0453          813.3583 
   864    24.7645    1432(38)          1489.2014          813.0229 
   865    24.7839    1361(37)          1544.6104          812.6874 
   866    24.8034    1634(40)          1696.8646          812.3520 
   867    24.8228    1940(44)          1910.7694          812.0165 
   868    24.8423    2226(47)          2060.6025          811.6810 
   869    24.8617    2122(46)          2000.6411          811.3456 
   870    24.8812    1707(41)          1813.7720          811.0101 
   871    24.9006    1675(41)          1636.2620          810.6747 
   872    24.9201    1560(39)          1424.4539          810.3392 
   873    24.9395    1244(35)          1225.6333          810.0038 
   874    24.9590    1072(33)          1090.6295          809.6683 
   875    24.9784    953(31)          1023.7304          809.3328  
   876    24.9979    916(30)           990.4703          808.9974  
   877    25.0173    931(31)           970.8700          808.6619  
   878    25.0368    966(31)           956.3929          808.3265  
   879    25.0562    937(31)           944.0067          807.9910  
   880    25.0757    922(30)           934.7778          807.6555  
   881    25.0951    881(30)           924.6937          807.3201  
   882    25.1146    854(29)           915.6395          806.9846  
   883    25.1340    895(30)           908.5792          806.6492  
   884    25.1535    881(30)           901.4481          806.3137  
   885    25.1729    924(30)           895.0983          805.9782  
   886    25.1924    899(30)           889.4185          805.6428  
   887    25.2118    974(31)           884.3090          805.3073  
   888    25.2313    993(32)           879.6891          804.9719  
   889    25.2507    967(31)           875.4919          804.6364  
   890    25.2702    945(31)           871.6631          804.3009  
   891    25.2896    881(30)           868.1600          803.9655  
   892    25.3091    827(29)           864.9465          803.6300  
   893    25.3285    860(29)           861.9940          803.2946  
   894    25.3480    833(29)           859.2783          802.9591  
   895    25.3674    867(29)           856.7796          802.6236  
   896    25.3869    835(29)           854.4819          802.2881  
   897    25.4063    868(29)           852.3712          801.9527  
   898    25.4258    875(30)           850.4368          801.6172  
   899    25.4452    874(30)           848.6690          801.2818  
   900    25.4647    838(29)           847.0605          800.9463  
   901    25.4841    874(30)           845.6062          800.6108  
   902    25.5036    842(29)           844.3021          800.2754  
   903    25.5230    832(29)           823.0236          799.9399  
   904    25.5425    853(29)           822.7535          799.6045  
   905    25.5619    860(29)           822.5950          799.2690  
   906    25.5814    845(29)           812.3129          798.9336  
   907    25.6008    832(29)           812.7781          798.5981  
   908    25.6203    882(30)           813.3669          798.2626  
   909    25.6397    916(30)           814.0989          797.9272  
   910    25.6592    834(29)           814.9980          797.5917  
   911    25.6786    843(29)           816.0945          797.2563  
   912    25.6981    826(29)           817.4272          796.9208  
   913    25.7175    856(29)           819.0447          796.5853  
   914    25.7370    840(29)           821.0107          796.2499  
   915    25.7564    829(29)           823.4080          795.9144  
   916    25.7759    823(29)           826.3454          795.5790  
   917    25.7953    851(29)           829.9729          795.2435  
   918    25.8148    814(29)           834.5026          794.9080  
   919    25.8342    847(29)           839.4999          793.8119  
   920    25.8537    871(30)           846.2540          792.7017  
   921    25.8731    902(30)           855.7354          791.5915  
   922    25.8926    836(29)           869.0255          790.4813  
   923    25.9120    874(30)           890.3719          789.3712  
   924    25.9315    925(30)           923.7545          788.2610  
   925    25.9509    940(31)           979.0396          787.1508  
   926    25.9704    1008(32)          1077.5974          786.0406 
   927    25.9898    1251(35)          1273.2051          784.9304 
   928    26.0093    1644(41)          1657.4956          783.8203 
   929    26.0287    2235(47)          2283.0891          782.7101 
   930    26.0482    3034(55)          3014.6655          781.5999 
   931    26.0676    3562(60)          3449.9172          780.4898 
   932    26.0871    3135(56)          3242.1909          779.3795 
   933    26.1065    2500(50)          2791.7727          778.2694 
   934    26.1260    2298(48)          2409.0659          777.1593 
   935    26.1454    2030(45)          1920.5020          776.0491 
   936    26.1649    1560(39)          1423.4397          774.9389 
   937    26.1843    1065(33)          1110.1359          773.8287 
   938    26.2038    947(31)           963.3896          772.7186  
   939    26.2232    810(28)           902.9151          771.6084  
   940    26.2427    928(30)           875.7245          770.4982  
   941    26.2621    903(30)           859.4972          769.3881  
   942    26.2816    884(30)           846.5318          768.2778  
   943    26.3010    863(29)           834.8122          767.1677  
   944    26.3205    923(30)           824.2029          766.0576  
   945    26.3399    851(29)           814.8782          764.9473  
   946    26.3594    800(28)           806.8730          763.8372  
   947    26.3788    809(28)           800.0651          762.7269  
   948    26.3983    807(28)           794.2663          761.6168  
   949    26.4177    765(28)           789.2825          760.5067  
   950    26.4372    786(28)           784.9469          759.3965  
   951    26.4566    849(29)           781.1274          758.2863  
   952    26.4761    760(28)           777.7201          757.1761  
   953    26.4955    783(28)           774.6463          756.0660  
   954    26.5150    766(28)           771.8441          754.9557  
   955    26.5344    835(29)           769.2666          753.8456  
   956    26.5539    807(28)           766.8771          752.7355  
   957    26.5733    751(27)           764.6479          751.6252  
   958    26.5928    761(28)           762.5602          750.5151  
   959    26.6122    811(28)           760.6028          749.4048  
   960    26.6317    826(29)           758.7756          748.2947  
   961    26.6511    769(28)           757.0909          747.1846  
   962    26.6706    753(27)           755.5794          746.0743  
   963    26.6900    719(27)           754.2974          744.9642  
   964    26.7095    699(26)           753.3569          743.8759  
   965    26.7289    807(28)           754.0654          743.9812  
   966    26.7484    770(28)           755.4213          744.0864  
   967    26.7678    818(29)           757.6833          744.1917  
   968    26.7873    827(29)           761.1811          744.2970  
   969    26.8067    803(28)           766.3252          744.4023  
   970    26.8262    757(28)           773.5453          744.5075  
   971    26.8456    812(28)           783.3270          744.6128  
   972    26.8651    817(29)           796.1183          744.7181  
   973    26.8845    814(29)           812.2758          744.8234  
   974    26.9040    817(29)           831.9725          744.9286  
   975    26.9234    774(28)           855.1391          745.0339  
   976    26.9429    802(28)           881.3844          745.1392  
   977    26.9623    822(29)           909.9534          745.2444  
   978    26.9818    812(28)           968.1541          745.3497  
   979    27.0012    838(29)           998.8260          745.4550  
   980    27.0207    910(30)          1027.6597          745.5602  
   981    27.0401    984(31)          1052.9353          745.6655  
   982    27.0596    942(31)          1088.0178          745.7708  
   983    27.0790    1091(33)          1102.2373          745.8760 
   984    27.0985    1146(34)          1107.2438          745.9813 
   985    27.1179    1128(34)          1106.5225          746.0865 
   986    27.1374    1198(35)          1098.3981          746.1918 
   987    27.1568    1162(34)          1082.7369          746.2971 
   988    27.1763    1132(34)          1062.7831          746.4023 
   989    27.1957    1084(33)          1039.1301          746.5076 
   990    27.2152    1085(33)          1013.5083          746.6129 
   991    27.2346    1004(32)           987.5977          746.7182 
   992    27.2541    956(31)           962.8875          746.8234  
   993    27.2735    942(31)           940.5795          746.9287  
   994    27.2930    912(30)           921.5169          747.0340  
   995    27.3124    916(30)           906.8475          747.1392  
   996    27.3319    926(30)           895.4783          747.2445  
   997    27.3513    874(30)           887.9609          747.3498  
   998    27.3708    888(30)           884.3796          747.4551  
   999    27.3902    887(30)           883.7495          747.5603  
  1000    27.4097    843(29)           886.0168          747.6656  
  1001    27.4291    847(29)           890.3058          747.2394  
  1002    27.4486    853(29)           896.8554          746.8005  
  1003    27.4680    917(30)           905.4819          746.3618  
  1004    27.4875    865(29)           916.0891          745.9229  
  1005    27.5069    912(30)           928.6788          745.4841  
  1006    27.5264    991(31)           943.3585          745.0453  
  1007    27.5458    1020(32)           960.3414          744.6064 
  1008    27.5653    1054(32)           979.9468          744.1677 
  1009    27.5847    1138(34)          1002.6260          743.7288 
  1010    27.6042    1123(34)          1028.9709          743.2900 
  1011    27.6236    1202(35)          1059.7678          742.8512 
  1012    27.6431    1193(35)          1096.0504          742.4124 
  1013    27.6625    1292(36)          1139.1797          741.9736 
  1014    27.6820    1324(36)          1191.0337          741.5347 
  1015    27.7014    1293(36)          1254.2996          741.0959 
  1016    27.7209    1316(36)          1333.0824          740.6571 
  1017    27.7403    1429(38)          1433.7014          740.2183 
  1018    27.7598    1527(39)          1566.0120          739.7795 
  1019    27.7792    1655(41)          1746.6681          739.3406 
  1020    27.7987    1878(43)          2005.7803          738.9018 
  1021    27.8181    2211(47)          2399.9722          738.4630 
  1022    27.8376    2821(53)          3026.7783          738.0242 
  1023    27.8570    3978(63)          4080.3098          737.5854 
  1024    27.8765    6282(79)          6055.3013          737.1465 
  1025    27.8959    10645(103)         10020.2129          736.7077 
  1026    27.9154    18395(136)         17190.1484          736.2689 
  1027    27.9348    28796(170)         27107.4434          735.8301 
  1028    27.9543    37999(195)         35685.0195          735.3913 
  1029    27.9737    36662(191)         36098.7422          734.9525 
  1030    27.9932    27354(165)         29914.7266          734.5136 
  1031    28.0126    22312(149)         25024.3906          734.0748 
  1032    28.0321    20873(144)         20511.9590          733.6360 
  1033    28.0515    15309(124)         13721.2002          733.1972 
  1034    28.0710    8334(91)          7798.0244          732.7584 
  1035    28.0904    4318(66)          4488.2095          732.3195 
  1036    28.1099    2642(51)          3032.8457          731.8807 
  1037    28.1293    2099(46)          2432.6631          731.4419 
  1038    28.1488    1752(42)          2148.8040          731.0031 
  1039    28.1682    1783(42)          1973.3523          730.5643 
  1040    28.1877    1595(40)          1846.0059          730.1254 
  1041    28.2071    1611(40)          1770.7123          729.6866 
  1042    28.2266    1647(41)          1801.9602          729.2478 
  1043    28.2460    1825(43)          1900.3066          728.8090 
  1044    28.2655    1935(44)          2031.9858          728.3702 
  1045    28.2849    1979(44)          2049.8486          727.9313 
  1046    28.3044    1791(42)          1896.5293          727.4926 
  1047    28.3238    1639(40)          1721.2015          727.0537 
  1048    28.3433    1492(39)          1595.3439          726.6149 
  1049    28.3627    1458(38)          1431.6904          726.1760 
  1050    28.3822    1200(35)          1255.9861          725.7372 
  1051    28.4016    1103(33)          1136.3020          725.2985 
  1052    28.4211    1071(33)          1070.6960          724.8596 
  1053    28.4405    1091(33)          1034.9937          724.4208 
  1054    28.4600    1006(32)          1012.5709          723.9819 
  1055    28.4794    997(32)           996.1495          723.5432  
  1056    28.4989    1003(32)           983.1104          723.1044 
  1057    28.5183    1103(33)           972.7375          722.6655 
  1058    28.5378    1118(33)           965.0040          722.2267 
  1059    28.5572    1051(32)           960.0773          721.7878 
  1060    28.5767    1074(33)           958.1886          721.3491 
  1061    28.5961    1113(33)           959.6149          720.9103 
  1062    28.6156    1076(33)           964.6819          720.4714 
  1063    28.6350    1030(32)           973.7436          720.0326 
  1064    28.6545    1004(32)           987.1444          719.5938 
  1065    28.6739    1073(33)          1005.1575          719.1550 
  1066    28.6934    1030(32)          1027.9359          718.7162 
  1067    28.7128    1044(32)          1055.4647          718.2773 
  1068    28.7323    1085(33)          1087.5337          717.8385 
  1069    28.7517    1141(34)          1123.8348          717.3997 
  1070    28.7712    1217(35)          1174.0798          716.9609 
  1071    28.7906    1268(36)          1220.1328          716.5221 
  1072    28.8101    1395(37)          1273.4336          716.0833 
  1073    28.8295    1483(39)          1338.7048          715.6444 
  1074    28.8490    1505(39)          1398.9648          715.2056 
  1075    28.8684    1511(39)          1442.4634          714.7668 
  1076    28.8879    1492(39)          1464.1222          714.3280 
  1077    28.9073    1519(39)          1486.0146          713.8892 
  1078    28.9268    1507(39)          1515.9941          713.4503 
  1079    28.9462    1564(40)          1547.8275          713.0115 
  1080    28.9657    1557(39)          1562.3845          712.5727 
  1081    28.9851    1648(41)          1632.9463          712.1339 
  1082    29.0046    1756(42)          1745.1221          711.6951 
  1083    29.0240    2026(45)          1906.8088          711.2562 
  1084    29.0435    2237(47)          2187.3481          710.8174 
  1085    29.0629    2746(52)          2639.5059          710.3786 
  1086    29.0824    3619(60)          3388.5854          709.9398 
  1087    29.1018    5305(73)          4736.0449          709.5010 
  1088    29.1213    8584(93)          7438.9644          709.0621 
  1089    29.1407    14052(119)         12560.5078          708.6233 
  1090    29.1602    22010(148)         20492.6133          708.1845 
  1091    29.1796    30324(174)         28933.1777          707.7457 
  1092    29.1991    32363(180)         32042.6992          707.3069 
  1093    29.2185    25674(160)         27424.4492          706.8680 
  1094    29.2380    19876(141)         22545.2871          706.4292 
  1095    29.2574    18784(137)         19666.8809          705.9904 
  1096    29.2769    16160(127)         15012.1035          705.5516 
  1097    29.2963    10273(101)          9246.3164          705.1128 
  1098    29.3158    5626(75)          5344.7559          704.6740 
  1099    29.3352    3403(58)          3444.6890          704.2351 
  1100    29.3547    2562(51)          2644.5125          703.7963 
  1101    29.3741    2151(46)          2288.1321          703.3575 
  1102    29.3936    1950(44)          2085.8306          702.9187 
  1103    29.4130    1804(42)          1935.5477          702.4799 
  1104    29.4325    1676(41)          1810.0715          702.0410 
  1105    29.4519    1558(39)          1706.6786          701.6022 
  1106    29.4714    1472(38)          1627.0349          701.1634 
  1107    29.4908    1437(38)          1571.9597          700.7246 
  1108    29.5103    1460(38)          1541.6198          700.2858 
  1109    29.5297    1433(38)          1537.3743          699.8469 
  1110    29.5492    1370(37)          1564.0205          699.4081 
  1111    29.5686    1538(39)          1632.4126          698.9693 
  1112    29.5881    1596(40)          1762.6512          698.5305 
  1113    29.6075    1836(43)          1991.4115          698.0917 
  1114    29.6270    2294(48)          2401.6426          697.6528 
  1115    29.6464    3140(56)          3204.7515          697.2141 
  1116    29.6659    4960(70)          4795.9102          696.7752 
  1117    29.6853    7710(88)          7465.4097          696.3364 
  1118    29.7048    11149(106)         10716.7002          695.8976 
  1119    29.7242    13345(116)         12687.6201          695.4587 
  1120    29.7437    11461(107)         11568.6924          695.0200 
  1121    29.7631    8832(94)          9552.4854          694.5811 
  1122    29.7826    8354(91)          8511.3086          694.1423 
  1123    29.8020    7840(89)          7268.3711          693.7035 
  1124    29.8215    6026(78)          5217.1040          693.2646 
  1125    29.8409    3988(63)          3588.9092          692.8259 
  1126    29.8604    2997(55)          2794.8540          692.3870 
  1127    29.8798    2649(51)          2565.7700          691.9482 
  1128    29.8993    2609(51)          2636.5308          691.5094 
  1129    29.9187    2882(54)          2908.4214          691.0706 
  1130    29.9382    3349(58)          3407.0339          690.6318 
  1131    29.9576    4090(64)          4259.2383          690.1929 
  1132    29.9771    5577(75)          5784.2666          689.7541 
  1133    29.9965    8963(95)          8775.8350          689.3153 
  1134    30.0160    15179(123)         14634.8223          688.8765 
  1135    30.0354    25363(159)         24250.2266          688.4377 
  1136    30.0549    37582(194)         35560.0625          687.9988 
  1137    30.0743    44233(210)         41765.2031          687.5600 
  1138    30.0938    36232(190)         37159.5586          687.1212 
  1139    30.1132    25926(161)         29955.6133          686.6824 
  1140    30.1327    23918(155)         26227.6133          686.2436 
  1141    30.1521    23044(152)         21649.2891          685.8047 
  1142    30.1716    16317(128)         14153.5791          685.3659 
  1143    30.1910    8628(93)          8038.2358          684.9271 
  1144    30.2105    4601(68)          4775.3149          684.4883 
  1145    30.2299    2964(54)          3343.4121          684.0495 
  1146    30.2494    2370(49)          2703.9119          683.6107 
  1147    30.2688    2040(45)          2367.7178          683.1718 
  1148    30.2883    1883(43)          2127.0444          682.7330 
  1149    30.3077    1615(40)          1922.9591          682.2942 
  1150    30.3272    1530(39)          1744.3879          681.8554 
  1151    30.3466    1357(37)          1591.3303          681.4166 
  1152    30.3661    1283(36)          1463.3391          680.9777 
  1153    30.3855    1232(35)          1357.8203          680.5389 
  1154    30.4050    1136(34)          1271.1523          680.1001 
  1155    30.4244    1084(33)          1199.7529          679.6613 
  1156    30.4439    993(32)          1140.5210          679.2225  
  1157    30.4633    997(32)          1090.9904          678.7836  
  1158    30.4828    946(31)          1049.2148          678.3448  
  1159    30.5022    961(31)          1015.6395          677.9060  
  1160    30.5217    998(32)           985.2590          677.4672  
  1161    30.5411    942(31)           959.0302          677.0284  
  1162    30.5606    894(30)           936.2415          676.5895  
  1163    30.5800    844(29)           917.3487          676.1508  
  1164    30.5995    894(30)           899.9394          675.7119  
  1165    30.6189    919(30)           884.6850          675.2731  
  1166    30.6384    951(31)           871.3966          674.8343  
  1167    30.6578    889(30)           860.0293          674.3954  
  1168    30.6773    822(29)           850.7185          673.9680  
  1169    30.6967    852(29)           845.3192          675.0091  
  1170    30.7162    895(30)           834.2404          676.0500  
  1171    30.7356    896(30)           839.3369          677.0911  
  1172    30.7551    935(31)           856.5729          678.1321  
  1173    30.7745    958(31)           884.7227          679.1732  
  1174    30.7940    923(30)           925.3149          680.2142  
  1175    30.8134    1095(33)           944.5900          681.2552 
  1176    30.8329    1025(32)           919.7972          682.2963 
  1177    30.8523    925(30)           887.9257          683.3373  
  1178    30.8718    891(30)           872.5260          684.3783  
  1179    30.8912    842(29)           854.2361          685.4194  
  1180    30.9107    880(30)           822.8886          686.4603  
  1181    30.9301    829(29)           796.5886          687.5015  
  1182    30.9496    868(29)           781.8449          688.5424  
  1183    30.9690    794(28)           774.8339          689.5834  
  1184    30.9885    785(28)           771.4141          690.6245  
  1185    31.0079    862(29)           769.4777          691.6655  
  1186    31.0274    805(28)           766.8485          692.7066  
  1187    31.0468    867(29)           733.1184          693.7476  
  1188    31.0663    807(28)           734.0740          694.7886  
  1189    31.0857    804(28)           735.3961          695.8297  
  1190    31.1052    756(27)           736.4315          696.8707  
  1191    31.1246    771(28)           722.0682          697.9117  
  1192    31.1441    760(28)           725.4265          698.9527  
  1193    31.1635    792(28)           729.3481          699.9937  
  1194    31.1830    791(28)           733.9651          701.0348  
  1195    31.2024    776(28)           739.4714          702.0758  
  1196    31.2219    772(28)           746.1719          703.1169  
  1197    31.2413    843(29)           754.5785          704.1578  
  1198    31.2608    873(30)           765.6165          705.1989  
  1199    31.2802    851(29)           780.9797          706.2399  
  1200    31.2997    835(29)           803.6375          707.2809  
  1201    31.3191    872(30)           838.5529          708.3220  
  1202    31.3386    950(31)           894.5956          709.3630  
  1203    31.3580    1026(32)           992.4521          710.4040 
  1204    31.3775    1225(35)          1182.9077          711.4451 
  1205    31.3969    1553(39)          1547.2896          712.4861 
  1206    31.4164    2169(47)          2116.2769          713.5272 
  1207    31.4358    2635(51)          2725.2708          714.5682 
  1208    31.4553    2957(54)          2918.5410          715.6091 
  1209    31.4747    2400(49)          2532.1472          716.6502 
  1210    31.4942    2014(45)          2177.8906          717.6912 
  1211    31.5136    1907(44)          2046.6539          718.7323 
  1212    31.5331    1896(44)          1813.2268          719.7733 
  1213    31.5525    1515(39)          1406.8748          720.8143 
  1214    31.5720    1125(34)          1090.7557          721.8554 
  1215    31.5914    986(31)           926.8926          722.8964  
  1216    31.6109    851(29)           856.8207          723.9374  
  1217    31.6303    778(28)           826.9193          724.9785  
  1218    31.6498    819(29)           811.3008          726.0194  
  1219    31.6692    793(28)           800.3966          727.0605  
  1220    31.6887    776(28)           791.3907          728.1015  
  1221    31.7081    756(27)           783.7542          729.1426  
  1222    31.7276    754(27)           777.4476          730.1836  
  1223    31.7470    722(27)           772.3851          731.2245  
  1224    31.7665    764(28)           768.3879          732.2657  
  1225    31.7859    752(27)           765.1113          733.3066  
  1226    31.8054    811(28)           762.6421          734.3477  
  1227    31.8248    708(27)           760.6899          735.3887  
  1228    31.8443    731(27)           759.1437          736.4297  
  1229    31.8637    765(28)           757.8558          737.4708  
  1230    31.8832    710(27)           756.9097          738.5118  
  1231    31.9026    712(27)           756.1941          739.5529  
  1232    31.9221    760(28)           755.6793          740.5939  
  1233    31.9415    732(27)           758.4194          741.6349  
  1234    31.9610    693(26)           758.3728          742.6760  
  1235    31.9804    720(27)           751.9541          737.1937  
  1236    31.9999    703(27)           745.6224          731.6617  
  1237    32.0193    711(27)           740.9950          726.1286  
  1238    32.0388    704(27)           734.9633          720.5955  
  1239    32.0582    706(27)           729.0357          715.0634  
  1240    32.0777    699(26)           723.2000          709.5303  
  1241    32.0971    760(28)           717.4485          703.9971  
  1242    32.1166    720(27)           717.7651          698.4641  
  1243    32.1360    689(26)           712.4195          692.9320  
  1244    32.1555    711(27)           707.1575          687.3989  
  1245    32.1749    695(26)           701.9804          681.8657  
  1246    32.1944    704(27)           699.9703          676.3337  
  1247    32.2138    725(27)           695.1069          670.8005  
  1248    32.2333    687(26)           690.3574          665.2674  
  1249    32.2527    679(26)           685.7419          659.7354  
  1250    32.2722    682(26)           681.2880          654.2023  
  1251    32.2916    732(27)           677.0404          648.6691  
  1252    32.3111    699(26)           673.0635          643.1360  
  1253    32.3305    675(26)           669.4494          637.6039  
  1254    32.3500    690(26)           666.3225          632.0708  
  1255    32.3694    699(26)           663.8513          626.5377  
  1256    32.3889    657(26)           662.2504          621.0056  
  1257    32.4083    719(27)           667.3203          621.0110  
  1258    32.4278    733(27)           672.0255          621.0891  
  1259    32.4472    679(26)           680.4464          621.1671  
  1260    32.4667    715(27)           690.9711          621.2451  
  1261    32.4861    722(27)           702.9161          621.3231  
  1262    32.5056    750(27)           718.5251          621.4011  
  1263    32.5250    679(26)           736.8775          621.4791  
  1264    32.5445    778(28)           757.9318          621.5571  
  1265    32.5639    767(28)           781.4506          621.6352  
  1266    32.5834    809(28)           807.0073          621.7132  
  1267    32.6028    823(29)           834.0370          621.7912  
  1268    32.6223    786(28)           861.8818          621.8692  
  1269    32.6417    787(28)           889.9346          621.9472  
  1270    32.6612    869(29)           917.8651          622.0252  
  1271    32.6806    894(30)           945.9258          622.1033  
  1272    32.7001    934(31)           975.5154          622.1813  
  1273    32.7195    991(31)          1009.9526          622.2593  
  1274    32.7390    1013(32)          1055.4777          622.3373 
  1275    32.7584    1092(33)          1122.7708          622.4153 
  1276    32.7779    1125(34)          1232.9073          622.4933 
  1277    32.7973    1428(38)          1437.8853          622.5714 
  1278    32.8168    1824(43)          1845.8115          622.6494 
  1279    32.8362    2687(52)          2567.6897          622.7274 
  1280    32.8557    3733(61)          3529.8699          622.8054 
  1281    32.8751    4423(67)          4240.4189          622.8834 
  1282    32.8946    3986(63)          3979.5959          622.9614 
  1283    32.9140    3028(55)          3348.3813          623.0394 
  1284    32.9335    3084(56)          3174.6765          623.1174 
  1285    32.9529    3280(57)          3290.7456          623.1955 
  1286    32.9724    3546(60)          3270.3406          623.2735 
  1287    32.9918    3949(63)          3556.8154          623.3515 
  1288    33.0113    4863(70)          4667.3008          623.4295 
  1289    33.0307    6438(80)          6328.8525          623.5075 
  1290    33.0502    7497(87)          7276.5776          623.5856 
  1291    33.0696    6234(79)          6328.6187          623.6636 
  1292    33.0891    4468(67)          5038.9639          623.7416 
  1293    33.1085    4134(64)          4588.6494          623.8196 
  1294    33.1280    4132(64)          4297.4941          623.8976 
  1295    33.1474    3767(61)          3280.7202          623.9756 
  1296    33.1669    2403(49)          2173.7998          624.0536 
  1297    33.1863    1586(40)          1499.3119          624.1317 
  1298    33.2058    1242(35)          1187.6768          624.2097 
  1299    33.2252    1071(33)          1054.4222          624.2877 
  1300    33.2447    995(32)           989.6541          624.3657  
  1301    33.2641    880(30)           948.6973          624.4437  
  1302    33.2836    884(30)           916.8687          624.5217  
  1303    33.3030    891(30)           890.6522          624.5997  
  1304    33.3225    846(29)           869.5797          624.6778  
  1305    33.3419    815(29)           853.4836          624.7558  
  1306    33.3614    798(28)           841.9386          624.8338  
  1307    33.3808    780(28)           834.3829          624.9118  
  1308    33.4003    842(29)           829.9797          624.6575  
  1309    33.4197    813(29)           828.6884          624.3980  
  1310    33.4392    843(29)           830.3060          624.1385  
  1311    33.4586    875(30)           834.7797          623.8789  
  1312    33.4781    854(29)           842.2048          623.6194  
  1313    33.4975    900(30)           852.8311          623.3599  
  1314    33.5170    887(30)           867.0969          623.1003  
  1315    33.5364    929(30)           885.6736          622.8408  
  1316    33.5559    849(29)           909.5841          622.5813  
  1317    33.5753    898(30)           940.4763          622.3218  
  1318    33.5948    911(30)           981.1520          622.0622  
  1319    33.6142    1036(32)          1036.7047          621.8027 
  1320    33.6337    1116(33)          1116.3989          621.5432 
  1321    33.6531    1158(34)          1236.3290          621.2836 
  1322    33.6726    1340(37)          1422.9518          621.0241 
  1323    33.6920    1623(40)          1724.9688          620.7646 
  1324    33.7115    2165(47)          2260.2986          620.5051 
  1325    33.7309    3176(56)          3298.8789          620.2455 
  1326    33.7504    5186(72)          5191.2607          619.9860 
  1327    33.7698    8125(90)          7904.2222          619.7264 
  1328    33.7893    10711(103)         10293.1904          619.4669 
  1329    33.8087    10310(102)         10043.6084          619.2074 
  1330    33.8282    7165(85)          7945.3945          618.9479 
  1331    33.8476    5981(77)          6877.5400          618.6884 
  1332    33.8671    6293(79)          6864.6660          618.4288 
  1333    33.8865    6451(80)          6213.7002          618.1693 
  1334    33.9060    5121(72)          4868.1948          617.9097 
  1335    33.9254    4147(64)          4264.4058          617.6502 
  1336    33.9449    4649(68)          5015.0825          617.3907 
  1337    33.9643    7272(85)          7351.1792          617.1312 
  1338    33.9838    11125(105)         11002.1094          616.8716 
  1339    34.0032    14309(120)         14243.5693          616.6121 
  1340    34.0227    13525(116)         13759.2041          616.3526 
  1341    34.0421    9766(99)         10641.5459          616.0930 
  1342    34.0616    8081(90)          8954.9141          615.8335 
  1343    34.0810    8590(93)          8718.8711          615.5740 
  1344    34.1005    8541(92)          7493.0210          615.3145 
  1345    34.1199    6276(79)          5006.0117          615.0549 
  1346    34.1394    3947(63)          3075.0273          614.7954 
  1347    34.1588    2528(50)          2067.8784          614.5359 
  1348    34.1783    1974(44)          1622.5989          614.2763 
  1349    34.1977    1599(40)          1415.2725          614.0168 
  1350    34.2172    1377(37)          1292.7026          613.7573 
  1351    34.2366    1287(36)          1199.3931          613.4977 
  1352    34.2561    1195(35)          1119.7322          613.2382 
  1353    34.2755    1064(33)          1051.0267          612.9787 
  1354    34.2950    983(31)           992.9890          612.7192  
  1355    34.3144    969(31)           944.9349          612.4596  
  1356    34.3339    824(29)           905.5844          612.2001  
  1357    34.3533    835(29)           873.4624          611.9406  
  1358    34.3728    784(28)           847.2404          611.6810  
  1359    34.3922    782(28)           825.8040          611.4215  
  1360    34.4117    768(28)           808.2628          611.1620  
  1361    34.4311    753(27)           793.9044          610.9025  
  1362    34.4506    783(28)           782.1813          610.6429  
  1363    34.4700    762(28)           772.6710          610.3834  
  1364    34.4895    692(26)           765.0522          610.1238  
  1365    34.5089    730(27)           759.1000          609.8643  
  1366    34.5284    760(28)           754.6655          609.6049  
  1367    34.5478    761(28)           751.6663          609.3453  
  1368    34.5673    779(28)           750.0863          609.0858  
  1369    34.5867    744(27)           749.9717          608.8262  
  1370    34.6062    771(28)           751.4402          608.5667  
  1371    34.6256    774(28)           754.7051          608.3071  
  1372    34.6451    814(29)           760.1284          608.0476  
  1373    34.6645    834(29)           768.3284          607.7881  
  1374    34.6840    796(28)           780.3767          607.5286  
  1375    34.7034    847(29)           798.0552          607.2690  
  1376    34.7229    845(29)           824.2200          607.0095  
  1377    34.7423    862(29)           854.9105          606.7500  
  1378    34.7618    954(31)           919.6183          606.4904  
  1379    34.7812    1089(33)          1034.4874          606.2309 
  1380    34.8007    1381(37)          1235.6987          605.9714 
  1381    34.8201    1704(41)          1527.9719          605.7119 
  1382    34.8396    1974(44)          1837.6511          605.4523 
  1383    34.8590    2209(47)          1966.6653          605.1928 
  1384    34.8785    2166(47)          2018.2593          604.9333 
  1385    34.8979    2537(50)          2381.6006          604.6737 
  1386    34.9174    3544(60)          3302.4028          604.4142 
  1387    34.9368    5091(71)          4804.0874          604.1547 
  1388    34.9563    6703(82)          6538.7539          603.8951 
  1389    34.9757    7406(86)          7345.4453          603.6356 
  1390    34.9952    6119(78)          6144.5171          603.3761 
  1391    35.0146    4272(65)          4748.5811          603.1166 
  1392    35.0341    3882(62)          4364.1523          602.8570 
  1393    35.0535    4107(64)          4307.9756          602.5975 
  1394    35.0730    3839(62)          3445.8374          602.3380 
  1395    35.0924    2716(52)          2268.1890          602.0784 
  1396    35.1119    1643(41)          1498.6622          601.8190 
  1397    35.1313    1170(34)          1136.3906          601.5594 
  1398    35.1508    920(30)           978.7387          601.2999  
  1399    35.1702    882(30)           903.8117          601.0403  
  1400    35.1897    777(28)           856.9807          600.7808  
  1401    35.2091    771(28)           820.3212          600.5213  
  1402    35.2286    686(26)           792.0408          600.2617  
  1403    35.2480    731(27)           766.0288          600.0023  
  1404    35.2675    710(27)           744.3984          599.7427  
  1405    35.2869    691(26)           726.7834          599.4832  
  1406    35.3064    695(26)           712.4915          599.2236  
  1407    35.3258    654(26)           700.8468          598.9641  
  1408    35.3453    667(26)           691.2974          598.7046  
  1409    35.3647    687(26)           683.4150          598.4450  
  1410    35.3842    696(26)           676.8789          598.1855  
  1411    35.4036    632(25)           671.4443          597.9260  
  1412    35.4231    696(26)           666.9304          597.6664  
  1413    35.4425    614(25)           663.5701          597.4069  
  1414    35.4620    661(26)           660.5319          597.1474  
  1415    35.4814    607(25)           658.0931          596.8879  
  1416    35.5009    598(24)           656.1958          596.6284  
  1417    35.5203    679(26)           657.3186          598.7018  
  1418    35.5398    659(26)           658.7668          600.8058  
  1419    35.5592    602(25)           660.6763          602.9099  
  1420    35.5787    674(26)           663.0459          605.0135  
  1421    35.5981    639(25)           665.8889          607.1176  
  1422    35.6176    627(25)           669.1644          609.1559  
  1423    35.6370    671(26)           670.2041          608.4197  
  1424    35.6565    689(26)           671.8414          607.6833  
  1425    35.6759    667(26)           674.1567          606.9469  
  1426    35.6954    677(26)           677.2570          606.2107  
  1427    35.7148    716(27)           681.2875          605.4743  
  1428    35.7343    719(27)           686.4398          604.7379  
  1429    35.7537    737(27)           692.9722          604.0015  
  1430    35.7732    732(27)           701.2364          603.2653  
  1431    35.7926    699(26)           710.9219          602.5289  
  1432    35.8121    734(27)           724.4207          601.7925  
  1433    35.8315    760(28)           746.7374          601.0563  
  1434    35.8510    749(27)           770.8720          600.3199  
  1435    35.8704    864(29)           804.7710          599.5835  
  1436    35.8899    849(29)           856.3363          598.8472  
  1437    35.9093    914(30)           930.7454          598.1108  
  1438    35.9288    994(32)          1067.6870          597.3745  
  1439    35.9482    1198(35)          1287.1080          596.6381 
  1440    35.9677    1606(40)          1695.4076          595.9019 
  1441    35.9871    2611(51)          2479.0291          595.1655 
  1442    36.0066    3926(63)          3792.1416          594.4291 
  1443    36.0260    5462(74)          5394.6582          593.6928 
  1444    36.0455    6366(80)          6145.3667          592.9564 
  1445    36.0649    4900(70)          5183.3853          592.2200 
  1446    36.0844    3606(60)          4059.8401          591.4838 
  1447    36.1038    3425(59)          3740.4482          590.7474 
  1448    36.1233    3617(60)          3758.8982          590.0110 
  1449    36.1427    3462(59)          3140.5791          589.2747 
  1450    36.1622    2686(52)          2172.5627          588.5384 
  1451    36.1816    1762(42)          1478.3257          587.8020 
  1452    36.2011    1233(35)          1125.0383          587.0656 
  1453    36.2205    1020(32)           974.9491          586.3294 
  1454    36.2400    960(31)           915.8904          585.5930  
  1455    36.2594    847(29)           898.9290          584.8566  
  1456    36.2789    872(30)           915.6304          584.1204  
  1457    36.2983    895(30)           971.4994          583.3840  
  1458    36.3178    953(31)          1055.2512          582.6476  
  1459    36.3372    1001(32)          1101.2271          581.9112 
  1460    36.3567    980(31)          1034.3098          581.1750  
  1461    36.3761    884(30)           946.2963          580.4386  
  1462    36.3956    841(29)           918.1528          579.7022  
  1463    36.4150    907(30)           925.1084          578.9659  
  1464    36.4345    864(29)           897.4198          578.2296  
  1465    36.4539    865(29)           838.8816          577.4932  
  1466    36.4734    802(28)           799.7446          576.7568  
  1467    36.4928    816(29)           787.8167          576.0206  
  1468    36.5123    802(28)           793.7197          575.2842  
  1469    36.5317    832(29)           810.5137          574.5478  
  1470    36.5512    867(29)           836.7007          573.8115  
  1471    36.5706    935(31)           875.1608          573.0751  
  1472    36.5901    993(32)           933.0048          572.3387  
  1473    36.6095    1055(32)          1022.5464          571.6025 
  1474    36.6290    1219(35)          1165.1743          570.8661 
  1475    36.6484    1519(39)          1408.5723          570.1298 
  1476    36.6679    2123(46)          1866.3630          569.3934 
  1477    36.6873    2815(53)          2712.0195          568.6571 
  1478    36.7068    4056(64)          4002.4778          567.9207 
  1479    36.7262    5336(73)          5320.9463          567.1843 
  1480    36.7457    5482(74)          5514.8037          566.4481 
  1481    36.7651    4642(68)          4791.9590          565.7117 
  1482    36.7846    4669(68)          4849.3242          564.9753 
  1483    36.8040    5634(75)          6021.5063          564.2391 
  1484    36.8235    7060(84)          7184.2012          563.5027 
  1485    36.8429    6777(82)          6552.9224          562.7663 
  1486    36.8624    4786(69)          4698.4941          562.0299 
  1487    36.8818    3378(58)          3527.7319          561.2937 
  1488    36.9013    2977(55)          3311.7673          560.5573 
  1489    36.9207    3259(57)          3242.8564          559.8209 
  1490    36.9402    2811(53)          2588.8013          559.0847 
  1491    36.9596    2071(46)          1855.1378          558.3483 
  1492    36.9791    1630(40)          1462.8599          557.6119 
  1493    36.9985    1396(37)          1366.1440          556.8757 
  1494    37.0180    1335(37)          1358.8347          556.1393 
  1495    37.0374    1208(35)          1244.3021          555.4029 
  1496    37.0569    1050(32)          1081.7629          554.6665 
  1497    37.0763    866(29)          1000.6621          553.9302  
  1498    37.0958    936(31)           984.6086          553.1938  
  1499    37.1152    946(31)           943.1576          552.4575  
  1500    37.1347    848(29)           841.0286          551.7213  
  1501    37.1541    752(27)           752.1215          550.9849  
  1502    37.1736    736(27)           699.4061          550.2485  
  1503    37.1930    629(25)           672.1005          549.5122  
  1504    37.2125    590(24)           655.0109          548.7758  
  1505    37.2319    623(25)           642.7573          548.0394  
  1506    37.2514    622(25)           632.7793          547.3031  
  1507    37.2708    611(25)           623.8584          546.5668  
  1508    37.2903    615(25)           616.4084          545.8304  
  1509    37.3097    566(24)           609.9278          545.0941  
  1510    37.3292    577(24)           604.2915          544.3578  
  1511    37.3486    580(24)           599.1934          543.6214  
  1512    37.3681    572(24)           594.8882          542.8851  
  1513    37.3875    626(25)           591.0961          542.1488  
  1514    37.4070    618(25)           587.7417          541.4124  
  1515    37.4264    580(24)           584.7683          540.6760  
  1516    37.4459    635(25)           582.1316          539.9396  
  1517    37.4653    558(24)           579.7982          539.2034  
  1518    37.4848    550(23)           577.7422          538.4670  
  1519    37.5042    620(25)           575.9461          537.7307  
  1520    37.5237    584(24)           574.3988          536.9944  
  1521    37.5431    549(23)           573.0945          536.2580  
  1522    37.5626    559(24)           573.3537          536.8409  
  1523    37.5820    613(25)           573.8640          537.4236  
  1524    37.6015    583(24)           574.6399          538.0065  
  1525    37.6209    583(24)           575.7037          538.5894  
  1526    37.6404    564(24)           577.0879          539.1723  
  1527    37.6598    594(24)           574.3181          539.7551  
  1528    37.6793    626(25)           576.6793          540.3380  
  1529    37.6987    636(25)           579.5398          540.9208  
  1530    37.7182    574(24)           583.0140          541.5036  
  1531    37.7376    611(25)           584.9130          542.0865  
  1532    37.7571    628(25)           585.8451          542.6694  
  1533    37.7765    609(25)           592.7110          543.2521  
  1534    37.7960    592(24)           601.4858          543.8350  
  1535    37.8154    614(25)           613.2153          544.4179  
  1536    37.8349    607(25)           634.2752          545.0008  
  1537    37.8543    657(26)           657.3031          545.5836  
  1538    37.8738    710(27)           696.7861          546.1664  
  1539    37.8932    724(27)           760.0663          546.7493  
  1540    37.9127    865(29)           870.3091          547.3322  
  1541    37.9321    1015(32)          1073.9934          547.9150 
  1542    37.9516    1441(38)          1454.4722          548.4979 
  1543    37.9710    2077(46)          2040.7231          549.0807 
  1544    37.9905    2674(52)          2638.4746          549.6636 
  1545    38.0099    2588(51)          2649.4438          550.2465 
  1546    38.0294    1895(44)          2086.6868          550.8293 
  1547    38.0488    1511(39)          1716.7189          551.4121 
  1548    38.0683    1633(40)          1717.1200          551.9950 
  1549    38.0877    1788(42)          1774.9246          552.5779 
  1550    38.1072    1585(40)          1502.3495          553.1606 
  1551    38.1266    1280(36)          1115.1106          553.7435 
  1552    38.1461    951(31)           865.7083          554.3264  
  1553    38.1655    799(28)           749.6176          554.9092  
  1554    38.1850    725(27)           701.5272          555.4921  
  1555    38.2044    711(27)           679.8032          556.0750  
  1556    38.2239    672(26)           667.1766          556.6578  
  1557    38.2433    645(25)           657.9876          557.2406  
  1558    38.2628    631(25)           650.8845          557.8235  
  1559    38.2822    613(25)           645.6998          558.4064  
  1560    38.3017    641(25)           642.3807          558.9891  
  1561    38.3211    598(24)           640.7934          559.5720  
  1562    38.3406    630(25)           639.9731          559.3472  
  1563    38.3600    602(25)           640.6130          559.1225  
  1564    38.3795    624(25)           642.6741          558.8978  
  1565    38.3989    611(25)           646.2007          558.6730  
  1566    38.4184    656(26)           651.3235          558.4482  
  1567    38.4378    687(26)           658.2643          558.2234  
  1568    38.4573    668(26)           667.3590          557.9987  
  1569    38.4767    689(26)           679.0878          557.7739  
  1570    38.4962    660(26)           694.1650          557.5492  
  1571    38.5156    714(27)           713.7577          557.3244  
  1572    38.5351    764(28)           739.9180          557.0996  
  1573    38.5545    777(28)           776.4172          556.8749  
  1574    38.5740    805(28)           829.9574          556.6501  
  1575    38.5934    864(29)           911.4801          556.4254  
  1576    38.6129    966(31)          1039.8982          556.2006  
  1577    38.6323    1226(35)          1255.2363          555.9758 
  1578    38.6518    1656(41)          1651.4597          555.7510 
  1579    38.6712    2522(50)          2377.0945          555.5263 
  1580    38.6907    3825(62)          3481.1392          555.3016 
  1581    38.7101    5133(72)          4577.0605          555.0768 
  1582    38.7296    4951(70)          4537.9111          554.8520 
  1583    38.7490    3448(59)          3529.8584          554.6273 
  1584    38.7685    2684(52)          2980.9700          554.4025 
  1585    38.7879    2982(55)          3203.7097          554.1777 
  1586    38.8074    3742(61)          3674.7109          553.9529 
  1587    38.8268    4102(64)          3651.8989          553.7282 
  1588    38.8463    3682(61)          3317.6887          553.5034 
  1589    38.8657    3129(56)          3003.5010          553.2787 
  1590    38.8852    3221(57)          3168.7253          553.0540 
  1591    38.9046    3862(62)          3941.6003          552.8292 
  1592    38.9241    4501(67)          4676.9746          552.6044 
  1593    38.9435    4108(64)          4208.2998          552.3796 
  1594    38.9630    2927(54)          3097.2185          552.1548 
  1595    38.9824    2360(49)          2518.2976          551.9301 
  1596    39.0019    2234(47)          2521.5269          551.7053 
  1597    39.0213    2542(50)          2492.8052          551.4806 
  1598    39.0408    2213(47)          1958.4485          551.2558 
  1599    39.0602    1539(39)          1378.4695          551.0311 
  1600    39.0797    1082(33)          1035.4126          550.8063 
  1601    39.0991    902(30)           875.5437          550.5815  
  1602    39.1186    803(28)           802.6932          550.3568  
  1603    39.1380    778(28)           763.1847          550.1320  
  1604    39.1575    709(27)           735.8836          549.9072  
  1605    39.1769    706(27)           714.0883          549.6825  
  1606    39.1964    667(26)           696.1917          549.4577  
  1607    39.2158    656(26)           681.8618          549.2330  
  1608    39.2353    671(26)           670.8417          549.0082  
  1609    39.2547    669(26)           662.8175          548.7834  
  1610    39.2742    664(26)           657.5258          548.5587  
  1611    39.2936    661(26)           654.8846          548.3339  
  1612    39.3131    672(26)           655.1399          548.1091  
  1613    39.3325    657(26)           668.6990          547.8843  
  1614    39.3520    679(26)           678.5244          547.6596  
  1615    39.3714    706(27)           697.3752          547.4349  
  1616    39.3909    786(28)           729.7766          547.2101  
  1617    39.4103    767(28)           785.7586          546.9854  
  1618    39.4298    922(30)           893.1933          546.7606  
  1619    39.4492    1117(33)          1090.0887          546.5358 
  1620    39.4687    1499(39)          1433.4124          546.3111 
  1621    39.4881    2041(45)          1893.8878          546.0863 
  1622    39.5076    2314(48)          2188.1511          545.8615 
  1623    39.5270    1937(44)          1947.3676          545.6367 
  1624    39.5465    1435(38)          1535.3134          545.4120 
  1625    39.5659    1217(35)          1376.0067          545.1873 
  1626    39.5854    1355(37)          1440.2195          544.9625 
  1627    39.6048    1497(39)          1444.4532          544.7377 
  1628    39.6243    1367(37)          1204.7253          544.5129 
  1629    39.6437    1049(32)           934.4045          544.2882 
  1630    39.6632    847(29)           777.9078          544.0635  
  1631    39.6826    670(26)           717.7829          543.8387  
  1632    39.7021    641(25)           689.1279          543.6139  
  1633    39.7215    662(26)           673.9379          543.3891  
  1634    39.7410    617(25)           666.5737          543.1644  
  1635    39.7604    642(25)           660.5494          542.9396  
  1636    39.7799    610(25)           662.7372          542.7148  
  1637    39.7993    634(25)           661.1846          541.8109  
  1638    39.8188    647(25)           661.4825          540.8980  
  1639    39.8382    663(26)           660.1046          539.9852  
  1640    39.8577    690(26)           663.5801          539.0724  
  1641    39.8771    649(25)           669.5701          538.1595  
  1642    39.8966    711(27)           677.5879          537.2467  
  1643    39.9160    652(26)           687.9082          536.3338  
  1644    39.9355    697(26)           699.1788          535.4211  
  1645    39.9549    727(27)           715.6221          534.5082  
  1646    39.9744    763(28)           736.2780          533.5953  
  1647    39.9938    766(28)           762.4891          532.6826  
  1648    40.0133    799(28)           796.4828          531.7697  
  1649    40.0327    827(29)           842.2323          530.8569  
  1650    40.0522    933(31)           907.1628          529.9442  
  1651    40.0716    1034(32)          1004.7532          529.0312 
  1652    40.0911    1073(33)          1157.3240          528.1184 
  1653    40.1105    1259(35)          1400.9331          527.2055 
  1654    40.1300    1685(41)          1808.0630          526.2928 
  1655    40.1494    2481(50)          2554.2717          525.3799 
  1656    40.1689    3952(63)          3945.1746          524.4670 
  1657    40.1883    6652(82)          6175.7314          523.5543 
  1658    40.2078    9365(97)          8686.6768          522.6415 
  1659    40.2272    9611(98)          9134.7461          521.7286 
  1660    40.2467    6848(83)          6968.8120          520.8159 
  1661    40.2661    4629(68)          5254.9395          519.9030 
  1662    40.2856    4372(66)          5005.8550          518.9901 
  1663    40.3050    5153(72)          5511.5615          518.0772 
  1664    40.3245    5715(76)          5063.1855          517.1645 
  1665    40.3439    4606(68)          3564.3533          516.2516 
  1666    40.3634    2859(53)          2358.2407          515.3387 
  1667    40.3828    1936(44)          1713.2838          514.4260 
  1668    40.4023    1556(39)          1455.9758          513.5132 
  1669    40.4217    1372(37)          1408.6367          512.6003 
  1670    40.4412    1339(37)          1493.5515          511.6876 
  1671    40.4606    1481(38)          1706.8502          510.7747 
  1672    40.4801    1896(44)          2123.7651          509.8618 
  1673    40.4995    2858(53)          2943.6460          508.9489 
  1674    40.5190    4722(69)          4468.1562          508.0362 
  1675    40.5384    7516(87)          6795.5537          507.1234 
  1676    40.5579    9867(99)          9023.0508          506.2105 
  1677    40.5773    9636(98)          8873.8008          505.2978 
  1678    40.5968    6294(79)          6572.6606          504.3849 
  1679    40.6162    4437(67)          4976.2842          503.4720 
  1680    40.6357    4378(66)          4906.2886          502.5593 
  1681    40.6551    5381(73)          5367.7280          501.6464 
  1682    40.6746    5485(74)          4752.2515          500.7335 
  1683    40.6940    4210(65)          3205.3479          499.8206 
  1684    40.7135    2411(49)          1989.0356          498.9079 
  1685    40.7329    1539(39)          1359.7322          497.9951 
  1686    40.7524    1213(35)          1083.3828          497.0822 
  1687    40.7718    988(31)           955.7709          496.1695  
  1688    40.7913    814(29)           880.9221          495.2566  
  1689    40.8107    700(26)           824.5933          494.3437  
  1690    40.8302    730(27)           777.2933          493.4310  
  1691    40.8496    707(27)           737.1828          492.5181  
  1692    40.8691    659(26)           703.7410          491.6053  
  1693    40.8885    591(24)           676.1577          490.6924  
  1694    40.9080    590(24)           653.3921          489.7797  
  1695    40.9274    595(24)           634.4315          488.8668  
  1696    40.9469    609(25)           618.4547          487.9539  
  1697    40.9663    590(24)           604.8290          487.0412  
  1698    40.9858    512(23)           593.0703          486.1283  
  1699    41.0052    581(24)           582.8196          485.2154  
  1700    41.0247    513(23)           573.8018          484.3027  
  1701    41.0441    554(24)           565.7987          483.3898  
  1702    41.0636    556(24)           558.6446          482.4770  
  1703    41.0830    551(23)           552.2073          481.5641  
  1704    41.1025    584(24)           546.3834          480.6514  
  1705    41.1219    524(23)           531.7094          479.7385  
  1706    41.1414    563(24)           527.2738          478.8256  
  1707    41.1608    575(24)           522.8657          477.9129  
  1708    41.1803    512(23)           519.2122          477.0000  
  1709    41.1997    546(23)           515.9146          476.0871  
  1710    41.2192    533(23)           508.2145          475.1744  
  1711    41.2386    479(22)           505.9106          474.3183  
  1712    41.2581    504(22)           505.9727          475.6146  
  1713    41.2775    482(22)           506.6815          476.9109  
  1714    41.2970    521(23)           507.8975          478.2069  
  1715    41.3164    531(23)           509.6807          479.5032  
  1716    41.3359    501(22)           512.0831          480.7995  
  1717    41.3553    497(22)           515.1376          482.0956  
  1718    41.3748    552(23)           518.8481          483.3919  
  1719    41.3942    508(23)           523.1749          484.6882  
  1720    41.4137    489(22)           528.0272          485.9842  
  1721    41.4331    578(24)           533.2635          487.2805  
  1722    41.4526    553(24)           538.6896          488.5768  
  1723    41.4720    512(23)           534.3397          489.8731  
  1724    41.4915    518(23)           539.8308          491.1692  
  1725    41.5109    585(24)           544.7493          492.4655  
  1726    41.5304    577(24)           548.8708          493.7617  
  1727    41.5498    565(24)           551.9554          495.0578  
  1728    41.5693    567(24)           549.1456          496.3541  
  1729    41.5887    559(24)           550.3274          497.6504  
  1730    41.6082    553(24)           550.4664          498.9464  
  1731    41.6276    603(25)           549.6607          500.2427  
  1732    41.6471    556(24)           548.1077          501.5390  
  1733    41.6665    556(24)           546.0233          502.8353  
  1734    41.6860    546(23)           543.6334          504.1314  
  1735    41.7054    556(24)           541.1562          505.4277  
  1736    41.7249    551(23)           538.7569          506.7240  
  1737    41.7443    530(23)           536.5786          508.0200  
  1738    41.7638    516(23)           534.7065          509.3163  
  1739    41.7832    548(23)           533.1795          510.6126  
  1740    41.8027    531(23)           531.9955          511.9087  
  1741    41.8221    558(24)           531.1219          513.2050  
  1742    41.8416    526(23)           530.5095          514.5013  
  1743    41.8610    513(23)           530.1025          515.7975  
  1744    41.8805    519(23)           529.8494          517.0936  
  1745    41.8999    551(23)           529.7087          518.3899  
  1746    41.9194    531(23)           529.6530          519.6862  
  1747    41.9388    510(23)           529.6689          520.9822  
  1748    41.9583    541(23)           529.7555          522.2785  
  1749    41.9777    514(23)           529.9204          523.5748  
  1750    41.9972    538(23)           530.1761          524.8708  
  1751    42.0166    507(23)           530.5364          526.1672  
  1752    42.0361    547(23)           531.0131          527.4634  
  1753    42.0555    545(23)           531.6143          528.7598  
  1754    42.0750    493(22)           532.3434          530.0558  
  1755    42.0944    499(22)           530.9929          529.1447  
  1756    42.1139    529(23)           533.4009          528.2160  
  1757    42.1333    523(23)           532.4393          527.2876  
  1758    42.1528    545(23)           532.8853          526.3589  
  1759    42.1722    531(23)           532.2236          525.4303  
  1760    42.1917    551(23)           531.6824          524.5017  
  1761    42.2111    543(23)           531.2631          523.5732  
  1762    42.2306    580(24)           532.9076          522.6447  
  1763    42.2500    517(23)           533.4879          521.7160  
  1764    42.2695    548(23)           533.5916          520.7875  
  1765    42.2889    545(23)           533.8514          519.8589  
  1766    42.3084    563(24)           534.2748          518.9303  
  1767    42.3278    499(22)           534.8688          518.0019  
  1768    42.3473    566(24)           535.6430          517.0732  
  1769    42.3667    513(23)           536.6122          516.1446  
  1770    42.3862    526(23)           537.8044          515.2160  
  1771    42.4056    522(23)           539.2991          514.2875  
  1772    42.4251    529(23)           541.3329          513.3589  
  1773    42.4445    521(23)           544.3245          512.4303  
  1774    42.4640    538(23)           548.5052          511.5019  
  1775    42.4834    565(24)           552.8257          510.5732  
  1776    42.5029    547(23)           553.3499          509.6446  
  1777    42.5223    533(23)           550.0947          508.7162  
  1778    42.5418    504(22)           547.9417          507.7875  
  1779    42.5612    545(23)           548.2234          506.8589  
  1780    42.5807    538(23)           550.8287          505.9303  
  1781    42.6001    572(24)           551.5250          505.0018  
  1782    42.6196    510(23)           550.4215          504.0732  
  1783    42.6390    560(24)           549.9241          503.1446  
  1784    42.6585    552(23)           550.9330          502.2162  
  1785    42.6779    586(24)           553.7549          501.2875  
  1786    42.6974    573(24)           557.3411          500.3589  
  1787    42.7168    589(24)           562.1887          499.4305  
  1788    42.7363    589(24)           568.5402          498.5018  
  1789    42.7557    604(25)           576.7926          497.5732  
  1790    42.7752    642(25)           587.5508          496.6446  
  1791    42.7946    604(25)           601.8093          495.7375  
  1792    42.8141    613(25)           622.0916          495.6408  
  1793    42.8335    627(25)           650.8149          495.5441  
  1794    42.8530    712(27)           693.8572          495.4474  
  1795    42.8724    674(26)           767.0427          495.3507  
  1796    42.8919    729(27)           874.3773          495.2540  
  1797    42.9113    942(31)          1050.8260          495.1573  
  1798    42.9308    1287(36)          1363.8734          495.0606 
  1799    42.9502    1913(44)          1936.1476          494.9639 
  1800    42.9697    3000(55)          2879.4478          494.8672 
  1801    42.9891    4070(64)          4029.3235          494.7705 
  1802    43.0086    4508(67)          4458.4375          494.6738 
  1803    43.0280    3717(61)          3737.3545          494.5771 
  1804    43.0475    2742(52)          2804.6582          494.4804 
  1805    43.0669    2198(47)          2405.2710          494.3837 
  1806    43.0864    2352(48)          2571.5408          494.2870 
  1807    43.1058    2777(53)          2705.9602          494.1903 
  1808    43.1253    2675(52)          2288.7500          494.0936 
  1809    43.1447    1986(45)          1645.7142          493.9969 
  1810    43.1642    1446(38)          1151.2837          493.9002 
  1811    43.1836    1116(33)           891.2136          493.8035 
  1812    43.2031    864(29)           775.6083          493.7068  
  1813    43.2225    806(28)           723.4791          493.6101  
  1814    43.2420    703(27)           695.4169          493.5135  
  1815    43.2614    661(26)           677.1436          493.4167  
  1816    43.2809    655(26)           663.8925          493.3200  
  1817    43.3003    643(25)           656.4252          493.2234  
  1818    43.3198    665(26)           658.0109          493.1266  
  1819    43.3392    634(25)           666.8511          493.0299  
  1820    43.3587    635(25)           688.8500          492.9332  
  1821    43.3781    691(26)           731.8922          492.8365  
  1822    43.3976    846(29)           815.8496          492.7398  
  1823    43.4170    956(31)           967.8317          492.6432  
  1824    43.4365    1106(33)          1187.3750          492.5464 
  1825    43.4559    1284(36)          1359.4236          492.4498 
  1826    43.4754    1219(35)          1256.8021          492.3531 
  1827    43.4948    998(32)          1043.6543          492.2564  
  1828    43.5143    854(29)           948.6762          492.1597  
  1829    43.5337    886(30)           986.8663          492.0630  
  1830    43.5532    994(32)          1077.0935          491.9662  
  1831    43.5726    1040(32)          1069.4296          491.8696 
  1832    43.5921    984(31)           979.9427          491.7729  
  1833    43.6115    955(31)           948.1335          491.6761  
  1834    43.6310    938(31)          1013.5094          491.5795  
  1835    43.6504    1108(33)          1184.3788          491.4828 
  1836    43.6699    1450(38)          1510.9641          491.3861 
  1837    43.6893    2175(47)          2127.6375          491.2894 
  1838    43.7088    3294(57)          3194.3555          491.1927 
  1839    43.7282    4927(70)          4649.0166          491.0960 
  1840    43.7477    5756(76)          5494.7266          490.9993 
  1841    43.7671    4586(68)          4480.0093          490.9026 
  1842    43.7866    2942(54)          3101.6973          490.8059 
  1843    43.8060    2312(48)          2568.0862          490.7092 
  1844    43.8255    2495(50)          2820.5002          490.6125 
  1845    43.8449    3116(56)          3239.8252          490.5158 
  1846    43.8644    3292(57)          2848.5344          490.4191 
  1847    43.8838    2539(50)          1955.1860          490.3224 
  1848    43.9033    1670(41)          1324.2612          490.2257 
  1849    43.9227    1266(36)          1033.2650          490.1290 
  1850    43.9422    1032(32)           941.0209          490.0323 
  1851    43.9616    979(31)           954.4138          489.9356  
  1852    43.9811    1167(34)          1047.6125          489.8389 
  1853    44.0005    1188(34)          1206.2250          489.7422 
  1854    44.0200    1380(37)          1338.7664          489.6455 
  1855    44.0394    1264(36)          1269.2201          489.5488 
  1856    44.0589    1120(33)          1140.1973          489.4521 
  1857    44.0783    1070(33)          1152.1829          489.3554 
  1858    44.0978    1320(36)          1349.7736          489.2587 
  1859    44.1172    1668(41)          1705.2250          489.1620 
  1860    44.1367    2185(47)          2069.9290          489.0653 
  1861    44.1561    2495(50)          2283.5386          488.9686 
  1862    44.1756    2685(52)          2480.3064          488.8719 
  1863    44.1950    2598(51)          2455.8813          488.7752 
  1864    44.2145    2014(45)          2002.7314          488.6785 
  1865    44.2339    1529(39)          1649.7689          488.5818 
  1866    44.2534    1490(39)          1530.9702          488.4851 
  1867    44.2728    1500(39)          1537.1122          488.3884 
  1868    44.2923    1581(40)          1541.6600          488.2917 
  1869    44.3117    1546(39)          1294.1051          488.1950 
  1870    44.3312    1105(33)           973.9445          488.0983 
  1871    44.3506    850(29)           770.9298          488.0016  
  1872    44.3701    670(26)           674.1470          487.9049  
  1873    44.3895    656(26)           631.6665          487.8082  
  1874    44.4090    603(25)           608.1915          487.7115  
  1875    44.4284    574(24)           592.2064          487.6148  
  1876    44.4479    523(23)           579.3696          487.5181  
  1877    44.4673    539(23)           568.1451          487.4214  
  1878    44.4868    499(22)           559.8293          487.3247  
  1879    44.5062    545(23)           552.6583          487.1591  
  1880    44.5257    517(23)           546.6382          486.9922  
  1881    44.5451    523(23)           541.7475          486.8254  
  1882    44.5646    510(23)           537.7761          486.6585  
  1883    44.5840    505(22)           534.5679          486.4916  
  1884    44.6035    549(23)           532.0151          486.3248  
  1885    44.6229    519(23)           530.0516          486.1579  
  1886    44.6424    512(23)           522.9362          485.9910  
  1887    44.6618    533(23)           522.3564          485.8242  
  1888    44.6813    510(23)           522.3814          485.6573  
  1889    44.7007    520(23)           523.0858          485.4904  
  1890    44.7202    508(23)           525.2972          485.3235  
  1891    44.7396    499(22)           525.8285          485.1567  
  1892    44.7591    520(23)           532.1658          484.9898  
  1893    44.7785    514(23)           542.8219          484.8229  
  1894    44.7980    527(23)           561.4850          484.6561  
  1895    44.8174    571(24)           595.9451          484.4892  
  1896    44.8369    705(27)           654.0363          484.3224  
  1897    44.8563    740(27)           731.5985          484.1555  
  1898    44.8758    749(27)           771.3082          483.9886  
  1899    44.8952    688(26)           714.1166          483.8217  
  1900    44.9147    628(25)           644.5311          483.6548  
  1901    44.9341    571(24)           621.1107          483.4880  
  1902    44.9536    636(25)           639.0075          483.3211  
  1903    44.9730    669(26)           669.3055          483.1543  
  1904    44.9925    653(26)           661.4343          482.9874  
  1905    45.0119    669(26)           626.9219          482.8205  
  1906    45.0314    649(25)           609.8270          482.6537  
  1907    45.0508    641(25)           622.1464          482.4868  
  1908    45.0703    674(26)           665.7372          482.3199  
  1909    45.0897    771(28)           748.6075          482.1530  
  1910    45.1092    948(31)           880.8419          481.9862  
  1911    45.1286    1015(32)          1017.5194          481.8193 
  1912    45.1481    1018(32)          1022.8088          481.6524 
  1913    45.1675    868(29)           947.2654          481.4856  
  1914    45.1870    920(30)           960.3867          481.3187  
  1915    45.2064    1139(34)          1130.6613          481.1518 
  1916    45.2259    1495(39)          1473.4257          480.9850 
  1917    45.2453    1919(44)          1905.6628          480.8181 
  1918    45.2648    2251(47)          2105.9583          480.6512 
  1919    45.2842    1822(43)          1769.9587          480.4843 
  1920    45.3037    1221(35)          1316.1465          480.3175 
  1921    45.3231    952(31)          1108.0160          480.1506  
  1922    45.3426    1049(32)          1145.0039          479.9837 
  1923    45.3620    1142(34)          1282.7235          479.8169 
  1924    45.3815    1278(36)          1243.8000          479.6500 
  1925    45.4009    1096(33)           993.9301          479.4831 
  1926    45.4204    904(30)           778.8949          479.3163  
  1927    45.4398    736(27)           665.0251          479.1494  
  1928    45.4593    645(25)           618.4601          478.9825  
  1929    45.4787    624(25)           604.4518          478.8156  
  1930    45.4982    683(26)           607.8595          478.6488  
  1931    45.5176    653(26)           628.5464          478.4819  
  1932    45.5371    710(27)           676.6575          478.3150  
  1933    45.5565    701(26)           762.4918          478.1482  
  1934    45.5760    892(30)           869.5831          477.9813  
  1935    45.5954    885(30)           890.8562          477.8145  
  1936    45.6149    820(29)           780.9493          477.6476  
  1937    45.6343    656(26)           682.4891          477.4807  
  1938    45.6538    658(26)           653.5638          477.3138  
  1939    45.6732    641(25)           679.3892          477.1470  
  1940    45.6927    684(26)           712.1317          476.9801  
  1941    45.7121    629(25)           678.1058          476.8132  
  1942    45.7316    653(26)           607.7238          476.6464  
  1943    45.7510    560(24)           559.1157          476.4795  
  1944    45.7705    539(23)           536.1522          476.3126  
  1945    45.7899    513(23)           528.3983          476.1458  
  1946    45.8094    526(23)           528.2025          476.1846  
  1947    45.8288    530(23)           533.1153          476.2257  
  1948    45.8483    524(23)           544.8538          476.2667  
  1949    45.8677    530(23)           567.1557          476.3077  
  1950    45.8872    618(25)           600.7336          476.3488  
  1951    45.9066    663(26)           628.4344          476.3898  
  1952    45.9261    579(24)           612.7673          476.4309  
  1953    45.9455    573(24)           578.3545          476.4719  
  1954    45.9650    555(24)           561.8309          476.5130  
  1955    45.9844    548(23)           566.8882          476.5540  
  1956    46.0039    625(25)           585.0214          476.5950  
  1957    46.0233    603(25)           596.2751          476.6361  
  1958    46.0428    655(26)           590.1754          476.6771  
  1959    46.0622    626(25)           591.7419          476.7182  
  1960    46.0817    648(25)           614.6000          476.7592  
  1961    46.1011    709(27)           665.4165          476.8003  
  1962    46.1206    770(28)           761.8583          476.8413  
  1963    46.1400    961(31)           947.2299          476.8823  
  1964    46.1595    1207(35)          1233.2917          476.9234 
  1965    46.1789    1531(39)          1568.7361          476.9644 
  1966    46.1984    1607(40)          1610.9561          477.0055 
  1967    46.2178    1237(35)          1277.1006          477.0465 
  1968    46.2373    961(31)          1003.9240          477.0876  
  1969    46.2567    851(29)           934.4852          477.1286  
  1970    46.2762    957(31)          1021.7171          477.1696  
  1971    46.2956    1009(32)          1127.4812          477.2107 
  1972    46.3151    1068(33)          1029.8881          477.2517 
  1973    46.3345    934(31)           819.6266          477.2928  
  1974    46.3540    714(27)           672.4290          477.3338  
  1975    46.3734    624(25)           600.9417          477.3748  
  1976    46.3929    575(24)           570.9977          477.4159  
  1977    46.4123    545(23)           557.9231          477.4569  
  1978    46.4318    514(23)           550.8274          477.4980  
  1979    46.4512    500(22)           545.9383          477.5390  
  1980    46.4707    481(22)           542.2979          477.5800  
  1981    46.4901    507(23)           539.6613          477.9568  
  1982    46.5096    500(22)           538.5966          478.3415  
  1983    46.5290    529(23)           538.5551          478.7262  
  1984    46.5485    569(24)           539.4461          479.1109  
  1985    46.5679    561(24)           541.1995          479.4956  
  1986    46.5874    563(24)           543.5462          479.8803  
  1987    46.6068    554(24)           546.9769          480.2650  
  1988    46.6263    574(24)           551.2930          480.6497  
  1989    46.6457    564(24)           556.5876          481.0344  
  1990    46.6652    602(25)           562.9982          481.4192  
  1991    46.6846    581(24)           570.7188          481.8038  
  1992    46.7041    612(25)           580.0216          482.1885  
  1993    46.7235    600(24)           591.2733          482.5733  
  1994    46.7430    643(25)           604.9786          482.9579  
  1995    46.7624    680(26)           621.8615          483.3427  
  1996    46.7819    668(26)           642.9885          483.7274  
  1997    46.8013    701(26)           669.9440          484.1121  
  1998    46.8208    710(27)           706.0825          484.4968  
  1999    46.8402    750(27)           757.0010          484.8815  
  2000    46.8597    752(27)           833.1108          485.2662  
  2001    46.8791    861(29)           952.4877          485.6509  
  2002    46.8986    1036(32)          1139.4313          486.0356 
  2003    46.9180    1340(37)          1439.4268          486.4203 
  2004    46.9375    1820(43)          1952.6841          486.8050 
  2005    46.9569    3059(55)          2871.7297          487.1897 
  2006    46.9764    4773(69)          4404.3179          487.5745 
  2007    46.9958    6944(83)          6413.8311          487.9592 
  2008    47.0153    7536(87)          7363.5166          488.3438 
  2009    47.0347    5601(75)          5891.4185          488.7286 
  2010    47.0542    3775(61)          4014.6216          489.1133 
  2011    47.0736    2962(54)          3195.3982          489.4980 
  2012    47.0931    3153(56)          3414.9780          489.8827 
  2013    47.1125    3899(62)          4116.2397          490.2674 
  2014    47.1320    4165(65)          4080.3198          490.6521 
  2015    47.1514    3692(61)          2979.6099          491.0368 
  2016    47.1709    2519(50)          1915.3335          491.4215 
  2017    47.1903    1685(41)          1306.2090          491.8063 
  2018    47.2098    1214(35)          1020.7710          492.1909 
  2019    47.2292    1047(32)           891.3538          492.5757 
  2020    47.2487    900(30)           824.3553          492.9604  
  2021    47.2681    829(29)           779.8206          493.3450  
  2022    47.2876    683(26)           744.1331          493.7298  
  2023    47.3070    694(26)           713.8782          494.1145  
  2024    47.3265    618(25)           688.3146          494.4991  
  2025    47.3459    654(26)           676.7836          494.8839  
  2026    47.3654    616(25)           659.2921          495.2686  
  2027    47.3848    578(24)           644.6389          495.6533  
  2028    47.4043    603(25)           632.2925          496.0380  
  2029    47.4237    590(24)           621.8698          496.4227  
  2030    47.4432    565(24)           613.1228          496.8074  
  2031    47.4626    605(25)           610.9781          497.1921  
  2032    47.4821    553(24)           605.4025          497.5768  
  2033    47.5015    577(24)           601.2216          497.9615  
  2034    47.5210    588(24)           598.4377          498.3462  
  2035    47.5404    601(25)           597.1105          498.7310  
  2036    47.5599    562(24)           597.4012          499.1157  
  2037    47.5793    550(23)           599.6655          499.5004  
  2038    47.5988    525(23)           604.6285          499.8851  
  2039    47.6182    567(24)           613.9652          500.5950  
  2040    47.6377    614(25)           629.5634          501.3109  
  2041    47.6571    629(25)           659.6309          502.0267  
  2042    47.6766    653(26)           700.9780          502.7426  
  2043    47.6960    671(26)           772.1626          503.4586  
  2044    47.7155    927(30)           897.2122          504.1743  
  2045    47.7349    1068(33)          1098.1541          504.8903 
  2046    47.7544    1302(36)          1341.7595          505.6062 
  2047    47.7738    1372(37)          1418.5408          506.3221 
  2048    47.7933    1158(34)          1281.1528          507.0379 
  2049    47.8127    1161(34)          1153.8063          507.7538 
  2050    47.8322    993(32)          1060.1271          508.4697  
  2051    47.8516    974(31)          1045.0845          509.1855  
  2052    47.8711    991(31)          1099.0548          509.9014  
  2053    47.8905    1057(33)          1082.9674          510.6173 
  2054    47.9100    1064(33)           986.5374          511.3333 
  2055    47.9294    994(32)           910.4860          512.0491  
  2056    47.9489    967(31)           845.9880          512.7650  
  2057    47.9683    916(30)           812.8605          513.4809  
  2058    47.9878    863(29)           805.6571          514.1967  
  2059    48.0072    890(30)           804.7869          514.9126  
  2060    48.0267    842(29)           817.4314          515.6285  
  2061    48.0461    945(31)           855.0189          516.3443  
  2062    48.0656    969(31)           920.1139          517.0602  
  2063    48.0850    1083(33)          1022.5804          517.7761 
  2064    48.1045    1244(35)          1177.0055          518.4921 
  2065    48.1239    1460(38)          1412.7607          519.2078 
  2066    48.1434    1888(43)          1798.5933          519.9238 
  2067    48.1628    2557(51)          2474.2227          520.6396 
  2068    48.1823    3835(62)          3676.0632          521.3555 
  2069    48.2017    5955(77)          5611.1431          522.0714 
  2070    48.2212    8039(90)          7886.4028          522.7873 
  2071    48.2406    8256(91)          8173.0166          523.5031 
  2072    48.2601    6091(78)          5908.9668          524.2190 
  2073    48.2795    3976(63)          3980.0977          524.9349 
  2074    48.2990    3186(56)          3393.9736          525.6508 
  2075    48.3184    3384(58)          3893.1079          526.3666 
  2076    48.3379    4371(66)          4794.8330          527.0825 
  2077    48.3573    4893(70)          4623.6123          527.7985 
  2078    48.3768    4356(66)          3281.4731          528.5142 
  2079    48.3962    3020(55)          2164.0916          529.2302 
  2080    48.4157    2071(46)          1615.8533          529.9461 
  2081    48.4351    1672(41)          1453.2434          530.6619 
  2082    48.4546    1621(40)          1504.6021          531.3778 
  2083    48.4740    1842(43)          1725.1174          532.0937 
  2084    48.4935    2186(47)          2181.6340          532.8096 
  2085    48.5129    3072(55)          2983.3577          533.5254 
  2086    48.5324    4182(65)          4096.0171          534.2413 
  2087    48.5518    4503(67)          4694.3613          534.9573 
  2088    48.5713    3840(62)          3828.2810          535.6730 
  2089    48.5907    2672(52)          2701.6355          536.3890 
  2090    48.6102    2112(46)          2184.4504          537.1049 
  2091    48.6296    2041(45)          2267.7810          537.8207 
  2092    48.6491    2263(48)          2703.3645          538.5366 
  2093    48.6685    2603(51)          2899.2744          539.2525 
  2094    48.6880    2605(51)          2369.6353          539.9684 
  2095    48.7074    2109(46)          1739.9358          540.6842 
  2096    48.7269    1616(40)          1393.2812          541.4001 
  2097    48.7463    1365(37)          1303.6460          542.1160 
  2098    48.7658    1374(37)          1368.1582          542.8318 
  2099    48.7852    1575(40)          1576.1997          543.5477 
  2100    48.8047    2033(45)          1994.8936          544.2637 
  2101    48.8241    2751(52)          2729.4744          544.9794 
  2102    48.8436    3829(62)          3762.4663          545.6954 
  2103    48.8630    4330(66)          4447.9404          546.4113 
  2104    48.8825    3606(60)          3840.3359          547.1272 
  2105    48.9019    2493(50)          2727.3628          547.8430 
  2106    48.9214    1938(44)          2114.4438          548.5589 
  2107    48.9408    1905(44)          2107.2717          549.2748 
  2108    48.9603    2154(46)          2491.2822          549.9906 
  2109    48.9797    2530(50)          2785.1440          550.7065 
  2110    48.9992    2724(52)          2465.6694          551.4225 
  2111    49.0186    2233(47)          1935.7971          552.1382 
  2112    49.0381    1845(43)          1675.0576          552.8542 
  2113    49.0575    1695(41)          1602.5059          553.5701 
  2114    49.0770    1413(38)          1407.7487          554.2860 
  2115    49.0964    1127(34)          1157.8777          555.0018 
  2116    49.1159    922(30)          1013.8503          555.7177  
  2117    49.1353    871(30)           974.7040          556.4337  
  2118    49.1548    884(30)          1022.5057          557.1494  
  2119    49.1742    922(30)          1069.8459          557.8654  
  2120    49.1937    988(31)           998.2132          558.5812  
  2121    49.2131    911(30)           873.8840          559.2971  
  2122    49.2326    759(28)           786.7162          560.0129  
  2123    49.2520    719(27)           738.8490          560.7289  
  2124    49.2715    681(26)           721.0709          561.4448  
  2125    49.2909    637(25)           715.0804          562.1606  
  2126    49.3104    673(26)           713.4972          561.7563  
  2127    49.3298    674(26)           715.4556          561.3403  
  2128    49.3493    735(27)           719.2176          560.9244  
  2129    49.3687    711(27)           726.1537          560.5084  
  2130    49.3882    807(28)           736.8592          560.0924  
  2131    49.4076    759(28)           752.4979          559.6765  
  2132    49.4271    819(29)           774.5591          559.2604  
  2133    49.4465    871(30)           805.4366          558.8444  
  2134    49.4660    939(31)           846.4543          558.4284  
  2135    49.4854    976(31)           916.9699          558.0125  
  2136    49.5049    1108(33)          1028.1505          557.5965 
  2137    49.5243    1323(36)          1203.2178          557.1805 
  2138    49.5438    1630(40)          1481.5214          556.7645 
  2139    49.5632    2140(46)          1949.5056          556.3485 
  2140    49.5827    2856(53)          2782.8569          555.9325 
  2141    49.6021    4054(64)          4157.3228          555.5166 
  2142    49.6216    5535(74)          5967.0991          555.1006 
  2143    49.6410    6278(79)          6728.2876          554.6846 
  2144    49.6605    5161(72)          5210.1143          554.2686 
  2145    49.6799    3439(59)          3477.3821          553.8526 
  2146    49.6994    2614(51)          2718.1118          553.4366 
  2147    49.7188    2426(49)          2869.8142          553.0206 
  2148    49.7383    2852(53)          3564.7629          552.6047 
  2149    49.7577    3455(59)          3922.3435          552.1887 
  2150    49.7772    3372(58)          3101.7817          551.7726 
  2151    49.7966    2684(52)          2041.4213          551.3567 
  2152    49.8161    1763(42)          1382.7792          550.9407 
  2153    49.8355    1319(36)          1074.4487          550.5247 
  2154    49.8550    1043(32)           943.2891          550.1087 
  2155    49.8744    972(31)           882.0155          549.6927  
  2156    49.8939    856(29)           845.6184          549.2767  
  2157    49.9133    817(29)           822.1151          548.8607  
  2158    49.9328    794(28)           807.4127          548.4448  
  2159    49.9522    786(28)           803.4148          548.0288  
  2160    49.9717    788(28)           813.0635          547.6128  
  2161    49.9911    752(27)           843.4111          547.1968  
  2162    50.0106    796(28)           902.2152          546.7808  
  2163    50.0300    898(30)          1008.0323          546.3648  
  2164    50.0495    1126(34)          1200.7208          545.9488 
  2165    50.0689    1574(40)          1535.9154          545.5329 
  2166    50.0884    2063(45)          2038.9219          545.1169 
  2167    50.1078    2346(48)          2494.0898          544.7009 
  2168    50.1273    2101(46)          2371.7217          544.2849 
  2169    50.1467    1772(42)          2010.7721          543.8689 
  2170    50.1662    1859(43)          1928.1118          543.4529 
  2171    50.1856    2034(45)          2077.2136          543.0370 
  2172    50.2051    2155(46)          2189.5959          542.6210 
  2173    50.2245    1990(45)          2132.7322          542.2050 
  2174    50.2440    1775(42)          1841.9849          541.7889 
  2175    50.2634    1581(40)          1483.8962          541.3730 
  2176    50.2829    1344(37)          1309.8491          540.9570 
  2177    50.3023    1295(36)          1279.6112          540.5410 
  2178    50.3218    1328(36)          1226.7694          540.1251 
  2179    50.3412    1194(35)          1088.2654          539.7090 
  2180    50.3607    1092(33)           968.4622          539.2930 
  2181    50.3801    952(31)           930.1000          538.8771  
  2182    50.3996    1009(32)           971.4877          538.4611 
  2183    50.4190    1125(34)          1106.2882          538.0451 
  2184    50.4385    1434(38)          1358.7025          537.6291 
  2185    50.4579    1850(43)          1772.5504          537.2131 
  2186    50.4774    2264(48)          2251.9905          536.7971 
  2187    50.4968    2278(48)          2277.5835          536.3811 
  2188    50.5163    1697(41)          1769.6674          535.9652 
  2189    50.5357    1284(36)          1342.3618          535.5492 
  2190    50.5552    1089(33)          1184.1455          535.1332 
  2191    50.5746    1173(34)          1264.1158          534.7172 
  2192    50.5941    1392(37)          1467.5255          534.3013 
  2193    50.6135    1528(39)          1524.1831          533.8853 
  2194    50.6330    1491(39)          1267.2732          533.4692 
  2195    50.6524    1066(33)           985.6080          533.0533 
  2196    50.6719    899(30)           816.3822          532.6373  
  2197    50.6913    803(28)           742.5181          532.2213  
  2198    50.7108    776(28)           713.8392          531.8054  
  2199    50.7302    676(26)           703.7490          531.3893  
  2200    50.7497    686(26)           701.4865          530.9733  
  2201    50.7691    688(26)           703.9091          530.5573  
  2202    50.7886    664(26)           711.0664          530.1548  
  2203    50.8080    730(27)           724.9995          530.3214  
  2204    50.8275    715(27)           748.0151          530.4878  
  2205    50.8469    722(27)           785.2479          530.6542  
  2206    50.8664    851(29)           845.1159          530.8207  
  2207    50.8858    835(29)           939.9005          530.9872  
  2208    50.9053    1035(32)          1088.8262          531.1536 
  2209    50.9247    1339(37)          1332.9885          531.3201 
  2210    50.9442    1794(42)          1757.1172          531.4866 
  2211    50.9636    2472(50)          2473.0288          531.6531 
  2212    50.9831    3765(61)          3518.6360          531.8195 
  2213    51.0025    4474(67)          4323.3120          531.9860 
  2214    51.0220    3910(63)          3781.1470          532.1525 
  2215    51.0414    2576(51)          2660.5652          532.3189 
  2216    51.0609    1852(43)          1998.6742          532.4854 
  2217    51.0803    1713(41)          1914.6189          532.6519 
  2218    51.0998    2023(45)          2248.8669          532.8183 
  2219    51.1192    2449(49)          2705.1431          532.9847 
  2220    51.1387    2780(53)          2615.1172          533.1512 
  2221    51.1581    2458(50)          2035.8647          533.3177 
  2222    51.1776    1844(43)          1581.5990          533.4841 
  2223    51.1970    1490(39)          1412.6880          533.6506 
  2224    51.2165    1481(38)          1478.1995          533.8171 
  2225    51.2359    1747(42)          1746.8132          533.9835 
  2226    51.2554    2307(48)          2286.2437          534.1500 
  2227    51.2748    3471(59)          3227.2446          534.3165 
  2228    51.2943    5059(71)          4609.1943          534.4829 
  2229    51.3137    5988(77)          5726.4819          534.6494 
  2230    51.3332    4767(69)          5029.8467          534.8159 
  2231    51.3526    3153(56)          3460.8064          534.9824 
  2232    51.3721    2276(48)          2486.8660          535.1488 
  2233    51.3915    2084(46)          2301.2737          535.3152 
  2234    51.4110    2335(48)          2690.9248          535.4818 
  2235    51.4304    2998(55)          3281.4839          535.6482 
  2236    51.4499    3377(58)          3179.0410          535.8146 
  2237    51.4693    2817(53)          2318.6230          535.9811 
  2238    51.4888    1900(44)          1566.3728          536.1476 
  2239    51.5082    1352(37)          1154.6904          536.3140 
  2240    51.5277    1123(34)           970.3158          536.4805 
  2241    51.5471    967(31)           892.1390          536.6470  
  2242    51.5666    876(30)           854.6411          536.8134  
  2243    51.5860    788(28)           835.6538          536.9799  
  2244    51.6055    872(30)           822.9730          537.1464  
  2245    51.6249    800(28)           814.7781          537.3128  
  2246    51.6444    829(29)           813.3885          537.4793  
  2247    51.6638    825(29)           819.6312          537.6458  
  2248    51.6833    758(28)           834.8409          537.8122  
  2249    51.7027    817(29)           863.4114          537.9787  
  2250    51.7222    844(29)           907.7604          538.1451  
  2251    51.7416    932(31)           980.7527          538.3116  
  2252    51.7611    1003(32)          1096.7808          538.4781 
  2253    51.7805    1239(35)          1280.2385          538.6445 
  2254    51.8000    1549(39)          1569.7501          538.8110 
  2255    51.8194    2046(45)          2050.8511          538.9775 
  2256    51.8389    3040(55)          2888.2368          539.1439 
  2257    51.8583    4437(67)          4276.2490          539.3104 
  2258    51.8778    6381(80)          6189.3887          539.4769 
  2259    51.8972    6907(83)          7278.5850          539.6433 
  2260    51.9167    5523(74)          5897.8389          539.8098 
  2261    51.9361    3605(60)          3948.5955          539.9763 
  2262    51.9556    2797(53)          2925.4272          540.1427 
  2263    51.9750    2692(52)          2865.2441          540.3092 
  2264    51.9945    3043(55)          3463.1460          540.4756 
  2265    52.0139    3726(61)          4177.6040          540.6421 
  2266    52.0334    3882(62)          3839.9849          540.8086 
  2267    52.0528    3304(57)          2677.8931          540.9750 
  2268    52.0723    2184(47)          1760.3132          541.1415 
  2269    52.0917    1614(40)          1277.5726          541.3080 
  2270    52.1112    1247(35)          1055.4089          541.4744 
  2271    52.1306    1123(34)           946.4778          541.6409 
  2272    52.1501    955(31)           886.1296          541.8074  
  2273    52.1695    869(29)           846.7258          541.9738  
  2274    52.1890    803(28)           817.6498          542.1403  
  2275    52.2084    743(27)           795.7139          542.3068  
  2276    52.2279    769(28)           780.3285          542.4732  
  2277    52.2473    689(26)           765.0596          542.6290  
  2278    52.2668    714(27)           761.3348          541.7483  
  2279    52.2862    753(27)           764.1854          540.8674  
  2280    52.3057    732(27)           774.9778          539.9865  
  2281    52.3251    785(28)           796.7954          539.1056  
  2282    52.3446    769(28)           835.3320          538.2249  
  2283    52.3640    820(29)           898.3235          537.3439  
  2284    52.3835    943(31)          1002.1070          536.4630  
  2285    52.4029    1032(32)          1168.3927          535.5823 
  2286    52.4224    1456(38)          1446.3491          534.7014 
  2287    52.4418    2001(45)          1922.2141          533.8205 
  2288    52.4613    2829(53)          2694.7937          532.9398 
  2289    52.4807    3799(62)          3702.3499          532.0588 
  2290    52.5002    4213(65)          4243.3564          531.1780 
  2291    52.5196    3562(60)          3818.7620          530.2971 
  2292    52.5391    2702(52)          2888.4487          529.4163 
  2293    52.5585    2144(46)          2177.3647          528.5354 
  2294    52.5780    1939(44)          1992.3384          527.6545 
  2295    52.5974    2061(45)          2242.5857          526.7738 
  2296    52.6169    2395(49)          2605.0449          525.8929 
  2297    52.6363    2658(52)          2576.4785          525.0120 
  2298    52.6558    2425(49)          2159.0605          524.1312 
  2299    52.6752    2108(46)          1677.4302          523.2503 
  2300    52.6947    1723(42)          1418.8257          522.3694 
  2301    52.7141    1641(41)          1426.1399          521.4885 
  2302    52.7336    1838(43)          1678.0055          520.6078 
  2303    52.7530    2302(48)          2169.8999          519.7269 
  2304    52.7725    2641(51)          2757.5977          518.8460 
  2305    52.7919    2612(51)          2784.5923          517.9653 
  2306    52.8114    2068(45)          2137.9392          517.0844 
  2307    52.8308    1549(39)          1554.8196          516.2034 
  2308    52.8503    1317(36)          1317.2910          515.3227 
  2309    52.8697    1230(35)          1366.6295          514.4418 
  2310    52.8892    1331(36)          1603.0171          513.5609 
  2311    52.9086    1555(39)          1786.5315          512.6800 
  2312    52.9281    1666(41)          1569.7070          511.7993 
  2313    52.9475    1441(38)          1178.5682          510.9184 
  2314    52.9670    1186(34)           908.0211          510.0374 
  2315    52.9864    832(29)           771.7307          509.1567  
  2316    53.0059    748(27)           712.2994          508.2758  
  2317    53.0253    700(26)           686.4330          507.3949  
  2318    53.0448    681(26)           673.9341          506.5142  
  2319    53.0642    634(25)           667.8777          505.6333  
  2320    53.0837    619(25)           665.3420          504.7524  
  2321    53.1031    647(25)           668.6288          505.1103  
  2322    53.1226    666(26)           678.1497          505.4975  
  2323    53.1420    676(26)           696.5386          505.8848  
  2324    53.1615    714(27)           727.6385          506.2720  
  2325    53.1809    734(27)           777.2440          506.6592  
  2326    53.2004    842(29)           857.4237          507.0465  
  2327    53.2198    987(31)           994.3795          507.4337  
  2328    53.2393    1297(36)          1227.1797          507.8210 
  2329    53.2587    1630(40)          1584.6958          508.2082 
  2330    53.2782    1927(44)          1954.0807          508.5955 
  2331    53.2976    1835(43)          1903.9174          508.9828 
  2332    53.3171    1448(38)          1489.1676          509.3699 
  2333    53.3365    1134(34)          1164.8718          509.7572 
  2334    53.3560    1064(33)          1055.3594          510.1445 
  2335    53.3754    1052(32)          1122.8113          510.5317 
  2336    53.3949    1220(35)          1307.1626          510.9189 
  2337    53.4143    1404(37)          1449.5718          511.3062 
  2338    53.4338    1449(38)          1362.4301          511.6934 
  2339    53.4532    1343(37)          1227.4966          512.0806 
  2340    53.4727    1374(37)          1227.6732          512.4679 
  2341    53.4921    1369(37)          1319.6196          512.8552 
  2342    53.5116    1354(37)          1294.7512          513.2424 
  2343    53.5310    1194(35)          1166.0656          513.6296 
  2344    53.5505    1115(33)          1115.9231          514.0169 
  2345    53.5699    1233(35)          1203.1364          514.4041 
  2346    53.5894    1350(37)          1381.3528          514.7914 
  2347    53.6088    1416(38)          1509.2374          515.1786 
  2348    53.6283    1491(39)          1528.6038          515.5659 
  2349    53.6477    1345(37)          1376.0604          515.9531 
  2350    53.6672    1175(34)          1150.6628          516.3404 
  2351    53.6866    1030(32)          1021.2363          516.7277 
  2352    53.7061    901(30)          1008.2025          517.1148  
  2353    53.7255    950(31)          1041.1653          517.5021  
  2354    53.7450    1032(32)          1048.3855          517.8893 
  2355    53.7644    1048(32)          1042.1875          518.2766 
  2356    53.7839    1091(33)          1022.4308          518.6638 
  2357    53.8033    1080(33)          1044.3157          519.0511 
  2358    53.8228    1225(35)          1167.1331          519.4384 
  2359    53.8422    1330(36)          1382.4276          519.8256 
  2360    53.8617    1416(38)          1499.9933          520.2128 
  2361    53.8811    1223(35)          1305.6447          520.6001 
  2362    53.9006    1038(32)          1037.2034          520.9873 
  2363    53.9200    901(30)           884.1041          521.3746  
  2364    53.9395    839(29)           856.2251          521.7618  
  2365    53.9589    904(30)           919.7576          522.1490  
  2366    53.9784    944(31)          1024.3933          522.5363  
  2367    53.9978    1017(32)          1028.7830          522.9235 
  2368    54.0173    884(30)           890.6466          523.3108  
  2369    54.0367    789(28)           754.0479          523.6980  
  2370    54.0562    730(27)           675.0822          524.0853  
  2371    54.0756    663(26)           640.6114          524.4725  
  2372    54.0951    660(26)           629.4054          524.8597  
  2373    54.1145    607(25)           629.4584          525.2274  
  2374    54.1340    617(25)           635.5934          524.6619  
  2375    54.1534    630(25)           649.3093          524.0966  
  2376    54.1729    730(27)           675.1584          523.5311  
  2377    54.1923    723(27)           720.4128          522.9656  
  2378    54.2118    819(29)           791.1482          522.4002  
  2379    54.2312    922(30)           869.5438          521.8348  
  2380    54.2507    911(30)           903.5600          521.2694  
  2381    54.2701    876(30)           922.3366          520.7039  
  2382    54.2896    1045(32)          1012.2473          520.1386 
  2383    54.3090    1244(35)          1207.8469          519.5731 
  2384    54.3285    1408(38)          1448.3418          519.0077 
  2385    54.3479    1435(38)          1469.3389          518.4423 
  2386    54.3674    1234(35)          1237.3235          517.8769 
  2387    54.3868    1002(32)          1000.8616          517.3115 
  2388    54.4063    907(30)           875.0446          516.7460  
  2389    54.4257    813(29)           866.9401          516.1807  
  2390    54.4452    890(30)           945.0388          515.6152  
  2391    54.4646    979(31)          1029.8788          515.0497  
  2392    54.4841    1000(32)           974.5403          514.4844 
  2393    54.5035    944(31)           827.8447          513.9189  
  2394    54.5230    758(28)           715.6323          513.3535  
  2395    54.5424    656(26)           659.5917          512.7881  
  2396    54.5619    668(26)           642.1943          512.2227  
  2397    54.5813    619(25)           646.4301          511.6572  
  2398    54.6008    650(25)           666.5007          511.0918  
  2399    54.6202    708(27)           705.4851          510.5264  
  2400    54.6397    735(27)           775.1677          509.9610  
  2401    54.6591    930(30)           891.1481          509.3955  
  2402    54.6786    1102(33)          1059.0217          508.8302 
  2403    54.6980    1241(35)          1202.4441          508.2647 
  2404    54.7175    1242(35)          1209.2738          507.6992 
  2405    54.7369    1247(35)          1218.4915          507.1339 
  2406    54.7564    1385(37)          1366.5642          506.5685 
  2407    54.7758    1608(40)          1605.5291          506.0030 
  2408    54.7953    1589(40)          1635.6141          505.4375 
  2409    54.8147    1319(36)          1415.1245          504.8722 
  2410    54.8342    1177(34)          1194.2522          504.3067 
  2411    54.8536    991(31)          1025.9934          503.7413  
  2412    54.8731    984(31)           960.9126          503.1759  
  2413    54.8925    896(30)          1006.4941          502.6105  
  2414    54.9120    984(31)          1087.4598          502.0450  
  2415    54.9314    1128(34)          1025.3997          501.4797 
  2416    54.9509    998(32)           854.5438          500.9142  
  2417    54.9703    791(28)           716.3863          500.3488  
  2418    54.9898    677(26)           639.9954          499.7833  
  2419    55.0092    611(25)           604.1868          499.2180  
  2420    55.0287    583(24)           587.5247          498.6525  
  2421    55.0481    588(24)           578.6891          498.0871  
  2422    55.0676    549(23)           573.0199          497.5217  
  2423    55.0870    553(24)           568.9795          496.9563  
  2424    55.1065    522(23)           566.2686          496.3997  
  2425    55.1259    559(24)           565.4277          496.3307  
  2426    55.1454    605(25)           566.1514          496.2617  
  2427    55.1648    589(24)           568.7579          496.1926  
  2428    55.1843    548(23)           573.4911          496.1236  
  2429    55.2037    557(24)           581.4222          496.0546  
  2430    55.2232    594(24)           591.7621          495.9855  
  2431    55.2426    578(24)           604.2725          495.9165  
  2432    55.2621    645(25)           623.3648          495.8474  
  2433    55.2815    629(25)           653.4910          495.7784  
  2434    55.3010    703(27)           704.8705          495.7094  
  2435    55.3204    794(28)           790.7792          495.6403  
  2436    55.3399    903(30)           930.7052          495.5713  
  2437    55.3593    1126(34)          1130.0947          495.5022 
  2438    55.3788    1231(35)          1297.2410          495.4332 
  2439    55.3982    1261(36)          1253.5553          495.3641 
  2440    55.4177    1038(32)          1055.6704          495.2951 
  2441    55.4371    902(30)           895.0222          495.2261  
  2442    55.4566    891(30)           838.8610          495.1570  
  2443    55.4760    883(30)           873.7916          495.0880  
  2444    55.4955    986(31)           971.1406          495.0190  
  2445    55.5149    992(31)          1061.3706          494.9499  
  2446    55.5344    1073(33)          1053.4652          494.8809 
  2447    55.5538    998(32)           991.8471          494.8118  
  2448    55.5733    1020(32)           977.9447          494.7428 
  2449    55.5927    1092(33)          1054.1208          494.6737 
  2450    55.6122    1268(36)          1239.4971          494.6047 
  2451    55.6316    1524(39)          1568.2216          494.5356 
  2452    55.6511    2060(45)          2094.2520          494.4666 
  2453    55.6705    2756(52)          2810.4800          494.3976 
  2454    55.6900    3548(60)          3428.6057          494.3285 
  2455    55.7094    4266(65)          3920.8364          494.2595 
  2456    55.7289    4655(68)          4331.2886          494.1905 
  2457    55.7483    3930(63)          3869.4709          494.1214 
  2458    55.7678    2754(52)          2896.1006          494.0524 
  2459    55.7872    2035(45)          2291.9810          493.9833 
  2460    55.8067    1870(43)          2186.0471          493.9143 
  2461    55.8261    2053(45)          2278.1479          493.8452 
  2462    55.8456    2229(47)          2422.9270          493.7762 
  2463    55.8650    2463(50)          2542.9092          493.7072 
  2464    55.8845    2575(51)          2202.6626          493.6381 
  2465    55.9039    2105(46)          1593.7800          493.5691 
  2466    55.9234    1392(37)          1134.9449          493.5001 
  2467    55.9428    1000(32)           886.0423          493.4310 
  2468    55.9623    790(28)           770.4353          493.3620  
  2469    55.9817    751(27)           715.8235          493.2929  
  2470    56.0012    717(27)           683.4062          493.2239  
  2471    56.0206    616(25)           660.1661          493.1548  
  2472    56.0401    621(25)           641.0946          493.0858  
  2473    56.0595    616(25)           624.9502          493.0168  
  2474    56.0790    556(24)           611.4976          492.9477  
  2475    56.0984    581(24)           600.5391          492.8787  
  2476    56.1179    565(24)           591.7643          492.8096  
  2477    56.1373    544(23)           584.8449          492.7406  
  2478    56.1568    572(24)           579.5092          492.6715  
  2479    56.1762    558(24)           575.5790          492.6025  
  2480    56.1957    530(23)           573.0303          492.5335  
  2481    56.2151    542(23)           571.9413          492.4644  
  2482    56.2346    561(24)           572.5241          492.3954  
  2483    56.2540    523(23)           575.1576          492.3264  
  2484    56.2735    596(24)           581.4139          492.9802  
  2485    56.2929    565(24)           592.4399          493.6378  
  2486    56.3124    615(25)           611.0885          494.2955  
  2487    56.3318    629(25)           639.4702          494.9532  
  2488    56.3513    661(26)           673.2521          495.6109  
  2489    56.3707    643(25)           681.8505          496.2685  
  2490    56.3902    614(25)           655.7874          496.9262  
  2491    56.4096    624(25)           628.8900          497.5840  
  2492    56.4291    616(25)           618.3918          498.2415  
  2493    56.4485    606(25)           625.4263          498.8992  
  2494    56.4680    638(25)           646.1628          499.5569  
  2495    56.4874    665(26)           669.3866          500.2147  
  2496    56.5069    732(27)           682.8374          500.8723  
  2497    56.5263    776(28)           679.9232          501.5299  
  2498    56.5458    724(27)           682.3407          502.1877  
  2499    56.5652    721(27)           691.4943          502.8452  
  2500    56.5847    696(26)           713.6539          503.5030  
  2501    56.6041    745(27)           749.6420          504.1607  
  2502    56.6236    760(28)           800.3882          504.8182  
  2503    56.6430    864(29)           875.7455          505.4760  
  2504    56.6625    954(31)           990.2294          506.1337  
  2505    56.6819    1093(33)          1161.9421          506.7914 
  2506    56.7014    1369(37)          1422.7051          507.4490 
  2507    56.7208    1778(42)          1845.3025          508.1067 
  2508    56.7403    2492(50)          2541.5396          508.7644 
  2509    56.7597    3903(62)          3638.5959          509.4220 
  2510    56.7792    5452(74)          5045.5503          510.0797 
  2511    56.7986    6257(79)          5908.0845          510.7374 
  2512    56.8181    5201(72)          5362.1240          511.3950 
  2513    56.8375    3628(60)          3915.1665          512.0527 
  2514    56.8570    2497(50)          2774.8618          512.7104 
  2515    56.8764    2120(46)          2344.2930          513.3681 
  2516    56.8959    2169(47)          2519.5999          514.0257 
  2517    56.9153    2671(52)          3069.0688          514.6834 
  2518    56.9348    3231(57)          3479.8188          515.3411 
  2519    56.9542    3538(59)          3211.5374          515.9987 
  2520    56.9737    2938(54)          2405.8362          516.6564 
  2521    56.9931    2133(46)          1666.2319          517.3141 
  2522    57.0126    1562(40)          1225.8845          517.9717 
  2523    57.0320    1162(34)          1014.1975          518.6294 
  2524    57.0515    1025(32)           920.9225          519.2871 
  2525    57.0709    955(31)           878.1322          519.9448  
  2526    57.0904    925(30)           855.3834          520.6024  
  2527    57.1098    895(30)           841.6812          521.2601  
  2528    57.1293    845(29)           834.3444          521.9178  
  2529    57.1487    895(30)           833.5952          522.5754  
  2530    57.1682    832(29)           840.5349          523.2332  
  2531    57.1876    907(30)           856.8340          523.8909  
  2532    57.2071    934(31)           885.0906          524.5485  
  2533    57.2265    922(30)           929.5146          525.2062  
  2534    57.2460    1016(32)           997.3461          525.8639 
  2535    57.2654    1110(33)          1102.0251          526.5215 
  2536    57.2849    1240(35)          1266.2019          527.1791 
  2537    57.3043    1484(39)          1521.4204          527.8369 
  2538    57.3238    1885(43)          1903.4937          528.4946 
  2539    57.3432    2297(48)          2401.7957          529.1522 
  2540    57.3627    2782(53)          2917.1013          529.8099 
  2541    57.3821    3684(61)          3595.4255          530.4676 
  2542    57.4016    4685(68)          4618.4771          531.1252 
  2543    57.4210    5800(76)          5580.5776          531.7829 
  2544    57.4405    5736(76)          5821.8867          532.4406 
  2545    57.4599    4947(70)          5294.1528          533.0983 
  2546    57.4794    4892(70)          4918.0693          533.7559 
  2547    57.4988    5609(75)          5268.2158          534.4136 
  2548    57.5183    6012(78)          5998.4170          535.0713 
  2549    57.5377    5410(74)          6084.4258          535.7289 
  2550    57.5572    5001(71)          5547.6436          536.3866 
  2551    57.5766    4828(69)          4942.8945          537.0443 
  2552    57.5961    4751(69)          4308.3057          537.7019 
  2553    57.6155    4157(64)          3716.9270          538.3596 
  2554    57.6350    3584(60)          3400.5564          539.0173 
  2555    57.6544    3440(59)          3422.6665          539.6750 
  2556    57.6739    3501(59)          3282.9214          540.3326 
  2557    57.6933    3022(55)          2839.3804          540.9904 
  2558    57.7128    2817(53)          2570.2512          541.6480 
  2559    57.7322    2794(53)          2694.5906          542.3056 
  2560    57.7517    3413(58)          3174.3694          542.9633 
  2561    57.7711    4344(66)          3970.4417          543.6210 
  2562    57.7906    5460(74)          5023.6270          544.2786 
  2563    57.8100    5670(75)          5449.2080          544.9363 
  2564    57.8295    4460(67)          4588.5933          545.5941 
  2565    57.8489    3042(55)          3308.0242          546.2518 
  2566    57.8684    2209(47)          2437.2219          546.9094 
  2567    57.8878    2014(45)          2146.7603          547.5671 
  2568    57.9073    2085(46)          2321.3452          548.2248 
  2569    57.9267    2493(50)          2800.6379          548.8823 
  2570    57.9462    2904(54)          3147.8562          549.5400 
  2571    57.9656    3191(56)          2832.6638          550.1978 
  2572    57.9851    2572(51)          2124.8706          550.8553 
  2573    58.0045    1780(42)          1515.0586          551.5131 
  2574    58.0240    1412(38)          1152.8782          552.1708 
  2575    58.0434    1009(32)           973.3323          552.8285 
  2576    58.0629    878(30)           888.1389          553.4861  
  2577    58.0823    824(29)           843.5582          554.1438  
  2578    58.1018    712(27)           818.0397          554.8015  
  2579    58.1212    694(26)           799.1212          555.4591  
  2580    58.1407    728(27)           782.8634          556.1168  
  2581    58.1601    780(28)           771.3005          556.7745  
  2582    58.1796    690(26)           764.8937          557.4069  
  2583    58.1990    741(27)           763.5856          556.9670  
  2584    58.2185    747(27)           770.5142          556.5272  
  2585    58.2379    735(27)           788.7822          556.0873  
  2586    58.2574    780(28)           826.1390          555.6475  
  2587    58.2768    870(29)           867.9443          555.2076  
  2588    58.2963    897(30)           886.3826          554.7677  
  2589    58.3157    866(29)           874.7461          554.3279  
  2590    58.3352    880(30)           874.5470          553.8880  
  2591    58.3546    896(30)           911.7510          553.4481  
  2592    58.3741    1000(32)           995.6185          553.0084 
  2593    58.3935    1128(34)          1140.1179          552.5685 
  2594    58.4130    1412(38)          1379.7588          552.1286 
  2595    58.4324    1771(42)          1753.0618          551.6887 
  2596    58.4519    2207(47)          2285.4497          551.2489 
  2597    58.4713    2742(52)          2824.4741          550.8090 
  2598    58.4908    2685(52)          2787.5942          550.3691 
  2599    58.5102    2103(46)          2180.5806          549.9293 
  2600    58.5297    1598(40)          1620.3635          549.4894 
  2601    58.5491    1312(36)          1339.3008          549.0496 
  2602    58.5686    1202(35)          1313.4323          548.6098 
  2603    58.5880    1319(36)          1478.9497          548.1699 
  2604    58.6075    1501(39)          1751.8650          547.7300 
  2605    58.6269    1668(41)          1860.8226          547.2902 
  2606    58.6464    1801(42)          1606.3495          546.8503 
  2607    58.6658    1526(39)          1270.1846          546.4105 
  2608    58.6853    1190(34)          1041.5985          545.9706 
  2609    58.7047    1054(32)           938.6117          545.5308 
  2610    58.7242    990(31)           916.3450          545.0909  
  2611    58.7436    970(31)           930.1884          544.6510  
  2612    58.7631    919(30)           936.0106          544.2112  
  2613    58.7825    913(30)           929.7269          543.7714  
  2614    58.8020    874(30)           939.2566          543.3315  
  2615    58.8214    915(30)           985.1199          543.8710  
  2616    58.8409    1029(32)          1074.2126          544.4181 
  2617    58.8603    1106(33)          1216.2517          544.9653 
  2618    58.8798    1380(37)          1437.3687          545.5126 
  2619    58.8992    1738(42)          1782.7058          546.0598 
  2620    58.9187    2435(49)          2320.8069          546.6070 
  2621    58.9381    3509(59)          3126.5181          547.1543 
  2622    58.9576    4222(65)          4017.0981          547.7014 
  2623    58.9770    4049(64)          4132.7588          548.2487 
  2624    58.9965    3139(56)          3355.2312          548.7959 
  2625    59.0159    2487(50)          2627.6851          549.3432 
  2626    59.0354    2206(47)          2395.8308          549.8903 
  2627    59.0548    2610(51)          2691.3794          550.4376 
  2628    59.0743    3397(58)          3459.6931          550.9848 
  2629    59.0937    4423(67)          4490.1611          551.5320 
  2630    59.1132    4951(70)          4876.7256          552.0792 
  2631    59.1326    4278(65)          4071.9753          552.6265 
  2632    59.1521    3254(57)          3052.0730          553.1736 
  2633    59.1715    2758(53)          2517.5466          553.7209 
  2634    59.1910    2726(52)          2563.5603          554.2681 
  2635    59.2104    3285(57)          3109.6631          554.8154 
  2636    59.2299    4116(64)          3999.6567          555.3625 
  2637    59.2493    4367(66)          4513.5659          555.9098 
  2638    59.2688    3779(61)          3891.6494          556.4570 
  2639    59.2882    2851(53)          2871.3640          557.0042 
  2640    59.3077    2361(49)          2205.4285          557.5515 
  2641    59.3271    2188(47)          2021.0146          558.0987 
  2642    59.3466    2353(49)          2222.0964          558.6459 
  2643    59.3660    2700(52)          2648.4338          559.1931 
  2644    59.3855    2838(53)          2915.5571          559.7404 
  2645    59.4049    2680(52)          2637.4338          560.2876 
  2646    59.4244    2106(46)          2069.5110          560.8347 
  2647    59.4438    1720(41)          1642.2841          561.3820 
  2648    59.4633    1563(40)          1469.2798          561.9293 
  2649    59.4827    1552(39)          1509.6085          562.4764 
  2650    59.5022    1635(40)          1717.4219          563.0236 
  2651    59.5216    2020(45)          2003.1240          563.5709 
  2652    59.5411    2225(47)          2234.8118          564.1182 
  2653    59.5605    2313(48)          2297.2236          564.6653 
  2654    59.5800    2214(47)          2190.9629          565.2125 
  2655    59.5994    2306(48)          2206.8794          565.7598 
  2656    59.6189    2695(52)          2542.7988          566.3069 
  2657    59.6383    3418(58)          3223.9473          566.8542 
  2658    59.6578    3865(62)          3906.2844          567.4014 
  2659    59.6772    3375(58)          3804.9258          567.9486 
  2660    59.6967    2695(52)          3089.5940          568.4958 
  2661    59.7161    2236(47)          2388.2402          569.0431 
  2662    59.7356    1943(44)          1965.3505          569.5903 
  2663    59.7550    1832(43)          1896.3677          570.1375 
  2664    59.7745    2148(46)          2138.7791          570.6848 
  2665    59.7939    2383(49)          2562.1624          571.2320 
  2666    59.8134    2694(52)          2712.1982          571.7792 
  2667    59.8328    2437(49)          2275.4756          572.3264 
  2668    59.8523    1967(44)          1696.2037          572.8737 
  2669    59.8717    1475(38)          1299.9036          573.4208 
  2670    59.8912    1110(33)          1102.8363          573.9681 
  2671    59.9106    1109(33)          1036.2728          574.5153 
  2672    59.9301    999(32)          1042.9832          575.0626  
  2673    59.9495    1070(33)          1067.8522          575.6097 
  2674    59.9690    1068(33)          1041.5002          576.1570 
  2675    59.9884    1010(32)           973.3445          576.7042 
  2676    60.0079    931(31)           926.1526          577.2513  
  2677    60.0273    878(30)           912.8302          577.7784  
  2678    60.0468    939(31)           930.6088          576.3466  
  2679    60.0662    878(30)           984.4835          574.9150  
  2680    60.0857    1106(33)          1083.4468          573.4832 
  2681    60.1051    1292(36)          1234.2080          572.0513 
  2682    60.1246    1444(38)          1391.5781          570.6194 
  2683    60.1440    1478(38)          1475.6880          569.1879 
  2684    60.1635    1534(39)          1547.5387          567.7560 
  2685    60.1829    1809(43)          1757.7917          566.3242 
  2686    60.2024    2197(47)          2199.8496          564.8926 
  2687    60.2218    2867(54)          2911.5771          563.4608 
  2688    60.2413    3518(59)          3666.4414          562.0289 
  2689    60.2607    3325(58)          3712.9114          560.5974 
  2690    60.2802    2908(54)          3025.2148          559.1655 
  2691    60.2996    2244(47)          2325.7422          557.7336 
  2692    60.3191    1975(44)          1963.4845          556.3018 
  2693    60.3385    1910(44)          1920.7241          554.8702 
  2694    60.3580    1995(45)          2139.2192          553.4384 
  2695    60.3774    2238(47)          2602.5205          552.0065 
  2696    60.3969    2652(51)          3074.9934          550.5750 
  2697    60.4163    3090(56)          3090.1331          549.1431 
  2698    60.4358    2780(53)          2598.4209          547.7112 
  2699    60.4552    2157(46)          1988.7631          546.2797 
  2700    60.4747    1752(42)          1582.4050          544.8478 
  2701    60.4941    1541(39)          1407.5505          543.4160 
  2702    60.5136    1531(39)          1419.4357          541.9841 
  2703    60.5330    1568(40)          1567.9756          540.5526 
  2704    60.5525    1553(39)          1718.8936          539.1207 
  2705    60.5719    1529(39)          1691.9810          537.6888 
  2706    60.5914    1469(38)          1479.1416          536.2573 
  2707    60.6108    1369(37)          1258.6682          534.8254 
  2708    60.6303    1229(35)          1152.0081          533.3936 
  2709    60.6497    1218(35)          1174.1090          531.9620 
  2710    60.6692    1311(36)          1318.5647          530.5302 
  2711    60.6886    1635(40)          1576.0118          529.0983 
  2712    60.7081    2015(45)          1914.2947          527.6664 
  2713    60.7275    2315(48)          2302.2256          526.2349 
  2714    60.7470    2383(49)          2490.1587          524.8030 
  2715    60.7664    1978(44)          2153.6858          523.3712 
  2716    60.7859    1583(40)          1627.5126          521.9396 
  2717    60.8053    1250(35)          1258.7788          520.5078 
  2718    60.8248    1117(33)          1108.5708          519.0759 
  2719    60.8442    1102(33)          1131.2141          517.6443 
  2720    60.8637    1143(34)          1281.1483          516.2125 
  2721    60.8831    1346(37)          1485.2454          514.7806 
  2722    60.9026    1470(38)          1523.9629          513.3488 
  2723    60.9220    1374(37)          1303.8146          511.9172 
  2724    60.9415    1201(35)          1043.7778          510.4854 
  2725    60.9609    957(31)           874.7227          509.0535  
  2726    60.9804    910(30)           791.6913          507.6219  
  2727    60.9998    789(28)           743.1260          506.1901  
  2728    61.0193    672(26)           698.4363          504.7582  
  2729    61.0387    742(27)           665.8823          503.3266  
  2730    61.0582    636(25)           646.5675          501.8948  
  2731    61.0776    601(25)           637.7491          500.4630  
  2732    61.0971    594(24)           636.5500          499.0311  
  2733    61.1165    658(26)           640.8383          497.5995  
  2734    61.1360    579(24)           644.0133          496.1677  
  2735    61.1554    590(24)           637.0823          494.7358  
  2736    61.1749    620(25)           623.7314          493.3042  
  2737    61.1943    599(24)           614.1188          491.8724  
  2738    61.2138    618(25)           610.8106          490.4406  
  2739    61.2332    550(23)           613.7471          489.0151  
  2740    61.2527    593(24)           624.1948          488.8326  
  2741    61.2721    604(25)           642.0811          488.6501  
  2742    61.2916    620(25)           666.2290          488.4676  
  2743    61.3110    725(27)           707.8768          488.2851  
  2744    61.3305    758(28)           773.2353          488.1026  
  2745    61.3499    882(30)           878.7461          487.9201  
  2746    61.3694    1016(32)          1046.2307          487.7376 
  2747    61.3888    1349(37)          1293.2347          487.5551 
  2748    61.4083    1651(41)          1567.6849          487.3726 
  2749    61.4277    1619(40)          1654.0026          487.1901 
  2750    61.4472    1359(37)          1443.3090          487.0076 
  2751    61.4666    1118(33)          1155.4062          486.8251 
  2752    61.4861    944(31)           967.1957          486.6426  
  2753    61.5055    835(29)           908.5402          486.4601  
  2754    61.5250    880(30)           953.1282          486.2776  
  2755    61.5444    1025(32)          1073.2208          486.0951 
  2756    61.5639    1121(33)          1211.0544          485.9126 
  2757    61.5833    1197(35)          1245.4644          485.7301 
  2758    61.6028    1239(35)          1148.5745          485.5476 
  2759    61.6222    1095(33)          1051.2166          485.3651 
  2760    61.6417    1109(33)          1033.3280          485.1826 
  2761    61.6611    1241(35)          1119.6556          485.0001 
  2762    61.6806    1415(38)          1321.4498          484.8176 
  2763    61.7000    1808(43)          1659.8599          484.6351 
  2764    61.7195    2353(49)          2129.5408          484.4526 
  2765    61.7389    2709(52)          2499.3147          484.2701 
  2766    61.7584    2518(50)          2426.9890          484.0876 
  2767    61.7778    2151(46)          2143.1033          483.9051 
  2768    61.7973    1919(44)          1908.8618          483.7226 
  2769    61.8167    1594(40)          1671.3787          483.5401 
  2770    61.8362    1405(37)          1493.6862          483.3576 
  2771    61.8556    1316(36)          1479.0935          483.1751 
  2772    61.8751    1524(39)          1621.3569          482.9926 
  2773    61.8945    1698(41)          1749.9189          482.8101 
  2774    61.9140    1783(42)          1689.9731          482.6276 
  2775    61.9334    1645(41)          1574.7325          482.4451 
  2776    61.9529    1575(40)          1511.6482          482.2626 
  2777    61.9723    1652(41)          1482.8960          482.0801 
  2778    61.9918    1687(41)          1555.5204          481.8976 
  2779    62.0112    1992(45)          1808.6432          481.7151 
  2780    62.0307    2533(50)          2262.4932          481.5326 
  2781    62.0501    2849(53)          2724.7878          481.3501 
  2782    62.0696    2595(51)          2694.3657          481.1676 
  2783    62.0890    2018(45)          2199.5562          480.9851 
  2784    62.1085    1537(39)          1686.4181          480.8026 
  2785    62.1279    1283(36)          1361.2467          480.6201 
  2786    62.1474    1165(34)          1255.1050          480.4376 
  2787    62.1668    1241(35)          1329.9451          480.2551 
  2788    62.1863    1450(38)          1539.0837          480.0726 
  2789    62.2057    1677(41)          1744.5679          479.8901 
  2790    62.2252    1760(42)          1685.0028          479.7076 
  2791    62.2446    1641(41)          1404.0466          479.5251 
  2792    62.2641    1329(36)          1120.7959          479.3426 
  2793    62.2835    1137(34)           925.2490          479.1601 
  2794    62.3030    971(31)           820.7872          478.9776  
  2795    62.3224    837(29)           778.4230          478.7951  
  2796    62.3419    895(30)           773.3672          478.6126  
  2797    62.3613    910(30)           793.3759          478.4301  
  2798    62.3808    937(31)           835.8938          478.2476  
  2799    62.4002    966(31)           904.7783          478.0651  
  2800    62.4197    1038(32)          1011.0107          477.8826 
  2801    62.4391    1165(34)          1179.0114          477.7001 
  2802    62.4586    1478(38)          1449.7275          477.5176 
  2803    62.4780    1948(44)          1873.2250          477.3351 
  2804    62.4975    2761(53)          2491.4097          477.1526 
  2805    62.5169    3498(59)          3185.8027          476.9701 
  2806    62.5364    3720(61)          3411.1101          476.7876 
  2807    62.5558    2891(54)          2968.3511          476.6051 
  2808    62.5753    2196(47)          2408.6938          476.4226 
  2809    62.5947    2006(45)          2139.8401          476.2401 
  2810    62.6142    2230(47)          2270.7461          476.0576 
  2811    62.6336    2471(50)          2733.2783          475.8751 
  2812    62.6531    3024(55)          3225.6860          475.6926 
  2813    62.6725    2936(54)          3355.8223          475.5101 
  2814    62.6920    3056(55)          3070.5713          475.3276 
  2815    62.7114    2802(53)          2549.8572          475.1451 
  2816    62.7309    2275(48)          2066.4495          474.9626 
  2817    62.7503    1755(42)          1715.5270          474.7801 
  2818    62.7698    1446(38)          1549.3569          474.5976 
  2819    62.7892    1375(37)          1554.0208          474.4151 
  2820    62.8087    1370(37)          1570.3892          474.2326 
  2821    62.8281    1429(38)          1420.5005          474.0501 
  2822    62.8476    1295(36)          1199.4486          473.8676 
  2823    62.8670    1083(33)          1040.6271          473.6851 
  2824    62.8865    974(31)           941.1470          473.5026  
  2825    62.9059    885(30)           844.1343          473.3201  
  2826    62.9254    748(27)           751.5570          473.1376  
  2827    62.9448    713(27)           680.6915          472.9551  
  2828    62.9643    601(25)           633.4692          472.7726  
  2829    62.9837    577(24)           605.1857          472.5901  
  2830    63.0032    536(23)           587.2217          472.4076  
  2831    63.0226    497(22)           574.3248          472.2251  
  2832    63.0421    539(23)           564.6786          472.0426  
  2833    63.0615    576(24)           556.3234          471.8601  
  2834    63.0810    534(23)           548.8669          471.6776  
  2835    63.1004    491(22)           542.6371          471.4951  
  2836    63.1199    483(22)           534.8246          471.3127  
  2837    63.1393    465(22)           530.5154          471.1266  
  2838    63.1588    491(22)           526.4184          470.5967  
  2839    63.1782    497(22)           523.1642          470.0668  
  2840    63.1977    523(23)           520.4516          469.5370  
  2841    63.2171    496(22)           518.3221          469.0071  
  2842    63.2366    533(23)           516.5389          468.4772  
  2843    63.2560    514(23)           515.2654          467.9474  
  2844    63.2755    461(21)           513.0625          467.4175  
  2845    63.2949    512(23)           512.6145          466.8876  
  2846    63.3144    506(22)           512.5259          466.3578  
  2847    63.3338    519(23)           513.0589          465.8279  
  2848    63.3533    521(23)           514.1827          465.2980  
  2849    63.3727    516(23)           516.0677          464.7682  
  2850    63.3922    523(23)           518.7987          464.2383  
  2851    63.4116    537(23)           522.7372          463.7085  
  2852    63.4311    526(23)           528.4114          463.1786  
  2853    63.4505    545(23)           536.7061          462.6488  
  2854    63.4700    588(24)           549.0179          462.1189  
  2855    63.4894    632(25)           567.3165          461.5890  
  2856    63.5089    650(25)           594.0997          461.0592  
  2857    63.5283    644(25)           632.6695          460.5293  
  2858    63.5478    699(26)           688.9200          459.9994  
  2859    63.5672    767(28)           775.2153          459.4695  
  2860    63.5867    963(31)           912.3481          458.9397  
  2861    63.6061    1248(35)          1122.9863          458.4098 
  2862    63.6256    1534(39)          1435.0787          457.8799 
  2863    63.6450    1880(43)          1792.8348          457.3501 
  2864    63.6645    2012(45)          1915.1340          456.8202 
  2865    63.6839    1587(40)          1639.9783          456.2903 
  2866    63.7034    1176(34)          1254.5012          455.7606 
  2867    63.7228    926(30)           983.8568          455.2307  
  2868    63.7423    874(30)           873.1456          454.7007  
  2869    63.7617    928(30)           887.6384          454.1709  
  2870    63.7812    917(30)           997.4673          453.6411  
  2871    63.8006    1050(32)          1159.5212          453.1112 
  2872    63.8201    1144(34)          1238.1719          452.5813 
  2873    63.8395    1230(35)          1109.5973          452.0515 
  2874    63.8590    1045(32)           891.9722          451.5216 
  2875    63.8784    818(29)           715.8691          450.9917  
  2876    63.8979    707(27)           609.4465          450.4619  
  2877    63.9173    634(25)           555.6649          449.9320  
  2878    63.9368    565(24)           529.5377          449.4021  
  2879    63.9562    499(22)           517.5760          448.8722  
  2880    63.9757    534(23)           509.3796          448.3424  
  2881    63.9951    537(23)           503.4911          447.8125  
  2882    64.0145    510(23)           499.0263          447.2827  
  2883    64.0340    495(22)           495.7650          446.7527  
  2884    64.0535    497(22)           494.0014          446.2229  
  2885    64.0729    486(22)           494.0693          445.6931  
  2886    64.0924    456(21)           496.5820          445.1689  
  2887    64.1118    471(22)           503.2236          445.0841  
  2888    64.1312    506(22)           516.4558          444.9993  
  2889    64.1507    541(23)           536.8890          444.9145  
  2890    64.1702    545(23)           567.3224          444.8297  
  2891    64.1896    600(24)           600.8625          444.7450  
  2892    64.2091    584(24)           611.2180          444.6601  
  2893    64.2285    595(24)           588.7942          444.5753  
  2894    64.2480    478(22)           564.5542          444.4905  
  2895    64.2674    532(23)           556.6372          444.4057  
  2896    64.2868    611(25)           567.5920          444.3210  
  2897    64.3063    566(24)           582.8120          444.2361  
  2898    64.3258    558(24)           583.9918          444.1513  
  2899    64.3452    535(23)           577.2167          444.0666  
  2900    64.3647    513(23)           565.5054          443.9818  
  2901    64.3841    493(22)           544.2183          443.8969  
  2902    64.4035    511(23)           523.1493          443.8122  
  2903    64.4230    530(23)           511.5385          443.7274  
  2904    64.4425    488(22)           510.6080          443.6425  
  2905    64.4619    502(22)           513.7426          443.5578  
  2906    64.4814    495(22)           509.3859          443.4730  
  2907    64.5008    469(22)           497.3111          443.3882  
  2908    64.5202    491(22)           486.3804          443.3034  
  2909    64.5397    467(22)           478.7089          443.2186  
  2910    64.5592    478(22)           474.7077          443.1338  
  2911    64.5786    471(22)           472.9976          443.0490  
  2912    64.5981    505(22)           472.5103          442.9642  
  2913    64.6175    505(22)           472.6604          442.8794  
  2914    64.6370    482(22)           473.2040          442.7946  
  2915    64.6564    482(22)           474.0531          442.7098  
  2916    64.6758    472(22)           475.2377          442.6250  
  2917    64.6953    455(21)           477.0756          442.5402  
  2918    64.7148    501(22)           478.9328          442.4554  
  2919    64.7342    455(21)           481.1962          442.3706  
  2920    64.7537    482(22)           482.2677          442.2858  
  2921    64.7731    449(21)           485.7478          442.2010  
  2922    64.7925    465(22)           489.9270          442.0368  
  2923    64.8120    494(22)           495.1360          441.8726  
  2924    64.8315    534(23)           501.7737          441.7085  
  2925    64.8509    545(23)           510.5026          441.5443  
  2926    64.8704    559(24)           522.3778          441.3801  
  2927    64.8898    553(24)           539.6073          441.2159  
  2928    64.9092    572(24)           562.9153          441.0518  
  2929    64.9287    634(25)           594.6245          440.8875  
  2930    64.9482    652(26)           640.3690          440.7234  
  2931    64.9676    712(27)           705.7926          440.5592  
  2932    64.9871    796(28)           805.0774          440.3950  
  2933    65.0065    999(32)           958.9508          440.2309  
  2934    65.0260    1330(36)          1191.8519          440.0666 
  2935    65.0454    1627(40)          1521.0818          439.9025 
  2936    65.0648    1902(44)          1864.7172          439.7383 
  2937    65.0843    1819(43)          1941.7527          439.5741 
  2938    65.1038    1471(38)          1673.9338          439.4099 
  2939    65.1232    1166(34)          1329.0691          439.2458 
  2940    65.1427    1032(32)          1087.5471          439.0816 
  2941    65.1621    958(31)           987.0539          438.9174  
  2942    65.1815    967(31)          1012.3196          438.7532  
  2943    65.2010    1000(32)          1141.8651          438.5890 
  2944    65.2205    1214(35)          1343.5664          438.4249 
  2945    65.2399    1449(38)          1503.7384          438.2607 
  2946    65.2594    1552(39)          1514.6235          438.0965 
  2947    65.2788    1663(41)          1482.6799          437.9323 
  2948    65.2982    1745(42)          1551.3182          437.7682 
  2949    65.3177    1924(44)          1741.9213          437.6040 
  2950    65.3372    1954(44)          1895.9678          437.4398 
  2951    65.3566    1685(41)          1814.0627          437.2756 
  2952    65.3761    1350(37)          1519.4663          437.1114 
  2953    65.3955    1163(34)          1201.0527          436.9473 
  2954    65.4150    986(31)           993.7241          436.7831  
  2955    65.4344    886(30)           919.5351          436.6189  
  2956    65.4538    967(31)           955.0310          436.4547  
  2957    65.4733    1019(32)          1071.4673          436.2905 
  2958    65.4928    1185(34)          1206.5762          436.1263 
  2959    65.5122    1261(36)          1247.2977          435.9622 
  2960    65.5317    1234(35)          1155.0959          435.7980 
  2961    65.5511    1098(33)          1007.2720          435.6338 
  2962    65.5705    975(31)           900.9015          435.4697  
  2963    65.5900    948(31)           875.5828          435.3055  
  2964    65.6095    1019(32)           933.6573          435.1413 
  2965    65.6289    1179(34)          1055.5123          434.9771 
  2966    65.6484    1258(35)          1156.7266          434.8129 
  2967    65.6678    1095(33)          1109.6931          434.6487 
  2968    65.6872    916(30)           949.0541          434.4846  
  2969    65.7067    805(28)           796.7059          434.3204  
  2970    65.7262    733(27)           705.9442          434.1562  
  2971    65.7456    689(26)           676.1379          433.9920  
  2972    65.7651    659(26)           694.1865          433.8279  
  2973    65.7845    739(27)           748.1480          433.6637  
  2974    65.8040    771(28)           816.2922          433.4995  
  2975    65.8234    824(29)           836.3583          433.3353  
  2976    65.8428    876(30)           777.5485          433.1711  
  2977    65.8623    776(28)           695.7596          433.0069  
  2978    65.8818    722(27)           638.4106          432.8428  
  2979    65.9012    705(27)           617.3281          432.6786  
  2980    65.9207    721(27)           629.9072          432.5144  
  2981    65.9401    744(27)           673.3507          432.3503  
  2982    65.9595    776(28)           750.9581          432.1861  
  2983    65.9790    870(29)           869.1025          432.0219  
  2984    65.9985    1011(32)          1015.7484          431.8577 
  2985    66.0179    1080(33)          1104.6790          431.6935 
  2986    66.0374    994(32)          1060.8099          431.5293  
  2987    66.0568    894(30)           968.0048          431.3652  
  2988    66.0762    958(31)           910.5273          431.2010  
  2989    66.0957    913(30)           872.2048          431.0368  
  2990    66.1152    818(29)           818.8862          430.8727  
  2991    66.1346    706(27)           779.8057          430.7084  
  2992    66.1541    721(27)           783.8623          430.5443  
  2993    66.1735    746(27)           813.5586          430.3801  
  2994    66.1930    803(28)           805.8648          430.2159  
  2995    66.2124    714(27)           749.0288          430.0517  
  2996    66.2318    711(27)           696.3239          429.8876  
  2997    66.2513    676(26)           662.2629          429.7234  
  2998    66.2708    652(26)           623.2607          429.5592  
  2999    66.2902    634(25)           573.7922          429.3950  
  3000    66.3097    529(23)           530.7537          429.2308  
  3001    66.3291    491(22)           501.8798          429.0667  
  3002    66.3485    499(22)           485.2914          428.9025  
  3003    66.3680    458(21)           475.5289          428.7383  
  3004    66.3875    494(22)           470.4572          428.5741  
  3005    66.4069    425(21)           467.5879          428.4100  
  3006    66.4264    437(21)           465.9784          428.2457  
  3007    66.4458    423(21)           465.3578          428.0816  
  3008    66.4652    429(21)           465.2918          428.2894  
  3009    66.4847    437(21)           466.9024          428.5032  
  3010    66.5042    469(22)           470.2663          428.7170  
  3011    66.5236    448(21)           472.5331          428.9308  
  3012    66.5431    437(21)           470.4061          429.1445  
  3013    66.5625    464(22)           466.2489          429.3583  
  3014    66.5820    480(22)           462.9854          429.5721  
  3015    66.6014    440(21)           461.7200          429.7859  
  3016    66.6208    440(21)           462.2681          429.9996  
  3017    66.6403    491(22)           463.9007          430.2134  
  3018    66.6598    461(21)           467.1249          430.4272  
  3019    66.6792    481(22)           471.7169          430.6409  
  3020    66.6987    488(22)           476.1477          430.8548  
  3021    66.7181    492(22)           480.2755          431.0685  
  3022    66.7375    475(22)           486.0593          431.2823  
  3023    66.7570    505(22)           495.6928          431.4961  
  3024    66.7765    505(22)           510.5110          431.7098  
  3025    66.7959    494(22)           532.1098          431.9236  
  3026    66.8154    593(24)           566.2438          432.1374  
  3027    66.8348    614(25)           619.1926          432.3511  
  3028    66.8542    728(27)           699.3938          432.5649  
  3029    66.8737    918(30)           815.6033          432.7787  
  3030    66.8932    1118(33)           957.9927          432.9925 
  3031    66.9126    1097(33)          1044.4532          433.2063 
  3032    66.9321    1004(32)           987.3187          433.4200 
  3033    66.9515    838(29)           855.3029          433.6338  
  3034    66.9710    671(26)           748.7550          433.8476  
  3035    66.9904    666(26)           705.2429          434.0613  
  3036    67.0098    716(27)           713.0895          434.2751  
  3037    67.0293    688(26)           737.3218          434.4889  
  3038    67.0488    711(27)           765.2404          434.7027  
  3039    67.0682    786(28)           797.7799          434.9164  
  3040    67.0877    829(29)           792.7441          435.1302  
  3041    67.1071    838(29)           726.6971          435.3440  
  3042    67.1265    690(26)           645.9567          435.5577  
  3043    67.1460    615(25)           588.5112          435.7715  
  3044    67.1655    582(24)           560.6289          435.9853  
  3045    67.1849    557(24)           549.9424          436.1990  
  3046    67.2044    547(23)           536.2439          436.4129  
  3047    67.2238    527(23)           517.2386          436.6266  
  3048    67.2432    506(22)           500.6030          436.8404  
  3049    67.2627    465(22)           490.7611          437.0542  
  3050    67.2822    472(22)           487.1705          437.2679  
  3051    67.3016    488(22)           488.8627          437.4818  
  3052    67.3211    492(22)           495.5998          437.6955  
  3053    67.3405    492(22)           507.6917          437.9092  
  3054    67.3600    551(23)           526.9398          438.1231  
  3055    67.3794    591(24)           551.3865          438.3368  
  3056    67.3988    547(23)           567.1395          438.5506  
  3057    67.4183    535(23)           558.4536          438.7644  
  3058    67.4378    460(21)           534.9712          438.9781  
  3059    67.4572    466(22)           514.6732          438.8167  
  3060    67.4767    492(22)           505.3984          438.6483  
  3061    67.4961    510(23)           507.7085          438.4799  
  3062    67.5155    542(23)           520.5978          438.3116  
  3063    67.5350    533(23)           543.9337          438.1432  
  3064    67.5545    570(24)           576.4423          437.9749  
  3065    67.5739    644(25)           610.0497          437.8065  
  3066    67.5934    663(26)           633.0880          437.6381  
  3067    67.6128    644(25)           638.1559          437.4698  
  3068    67.6322    656(26)           636.8545          437.3014  
  3069    67.6517    659(26)           652.5034          437.1330  
  3070    67.6712    712(27)           695.6720          436.9647  
  3071    67.6906    732(27)           751.3521          436.7963  
  3072    67.7101    728(27)           766.0830          436.6279  
  3073    67.7295    657(26)           722.3842          436.4596  
  3074    67.7490    663(26)           665.4473          436.2912  
  3075    67.7684    592(24)           626.3268          436.1228  
  3076    67.7878    686(26)           606.4543          435.9545  
  3077    67.8073    609(25)           605.5459          435.7861  
  3078    67.8268    691(26)           628.5197          435.6177  
  3079    67.8462    675(26)           676.7706          435.4494  
  3080    67.8657    786(28)           737.9984          435.2810  
  3081    67.8851    849(29)           771.9242          435.1126  
  3082    67.9045    789(28)           743.1259          434.9443  
  3083    67.9240    735(27)           669.7914          434.7759  
  3084    67.9435    548(23)           596.5223          434.6075  
  3085    67.9629    531(23)           547.2365          434.4392  
  3086    67.9824    515(23)           523.2003          434.2708  
  3087    68.0018    498(22)           517.8627          434.1024  
  3088    68.0213    536(23)           525.3192          433.9341  
  3089    68.0407    549(23)           541.5568          433.7657  
  3090    68.0602    520(23)           556.9926          433.5974  
  3091    68.0796    537(23)           553.5483          433.4290  
  3092    68.0991    536(23)           532.6477          433.2606  
  3093    68.1185    550(23)           508.9697          433.0923  
  3094    68.1380    506(22)           493.9455          432.9239  
  3095    68.1574    463(22)           485.6118          432.7555  
  3096    68.1768    451(21)           483.7467          432.5872  
  3097    68.1963    484(22)           486.8436          432.3651  
  3098    68.2158    461(21)           494.8553          432.1423  
  3099    68.2352    509(23)           508.1315          431.9196  
  3100    68.2547    584(24)           526.5691          431.6967  
  3101    68.2741    531(23)           544.9994          431.4740  
  3102    68.2935    520(23)           547.5876          431.2513  
  3103    68.3130    524(23)           532.5037          431.0285  
  3104    68.3325    506(22)           512.6349          430.8057  
  3105    68.3519    503(22)           499.0618          430.5830  
  3106    68.3714    522(23)           494.3146          430.3602  
  3107    68.3908    521(23)           497.4954          430.1374  
  3108    68.4103    527(23)           507.2593          429.9146  
  3109    68.4297    491(22)           522.8098          429.6919  
  3110    68.4492    561(24)           540.6866          429.4691  
  3111    68.4686    564(24)           553.4900          429.2463  
  3112    68.4881    605(25)           561.9313          429.0236  
  3113    68.5075    614(25)           576.3344          428.8008  
  3114    68.5270    589(24)           606.5595          428.5780  
  3115    68.5464    644(25)           660.0708          428.3553  
  3116    68.5658    773(28)           743.5724          428.1325  
  3117    68.5853    870(29)           861.6945          427.9097  
  3118    68.6048    1037(32)           990.1050          427.6870 
  3119    68.6242    1007(32)          1038.8835          427.4642 
  3120    68.6437    859(29)           961.6580          427.2414  
  3121    68.6631    790(28)           834.1035          427.0187  
  3122    68.6825    683(26)           731.8672          426.7960  
  3123    68.7020    676(26)           682.8696          426.5731  
  3124    68.7215    697(26)           685.5060          426.3504  
  3125    68.7409    683(26)           731.7878          426.1277  
  3126    68.7604    808(28)           817.8364          425.9048  
  3127    68.7798    856(29)           930.4780          425.6821  
  3128    68.7993    1033(32)          1028.0767          425.4593 
  3129    68.8187    1204(35)          1094.1479          425.2365 
  3130    68.8382    1230(35)          1156.8359          425.0138 
  3131    68.8576    1312(36)          1191.7887          424.7910 
  3132    68.8771    1204(35)          1168.2937          424.5682 
  3133    68.8965    1235(35)          1145.5801          424.3455 
  3134    68.9160    1268(36)          1173.7258          424.1227 
  3135    68.9354    1315(36)          1210.6377          423.8999 
  3136    68.9548    1128(34)          1179.5083          423.6772 
  3137    68.9743    986(31)          1087.7424          423.4544  
  3138    68.9938    977(31)          1008.0377          423.2317  
  3139    69.0132    966(31)           984.4941          423.0089  
  3140    69.0327    973(31)           994.2501          422.7861  
  3141    69.0521    1042(32)           999.3704          422.5634 
  3142    69.0715    1094(33)          1016.5707          422.3406 
  3143    69.0910    1152(34)          1075.6121          422.1178 
  3144    69.1105    1142(34)          1155.9534          421.8951 
  3145    69.1299    1219(35)          1179.1116          421.6723 
  3146    69.1494    1086(33)          1094.2012          421.4495 
  3147    69.1688    955(31)           958.8021          421.2268  
  3148    69.1883    916(30)           853.1736          421.0039  
  3149    69.2077    793(28)           809.5435          420.7812  
  3150    69.2271    811(28)           825.0430          420.5585  
  3151    69.2466    881(30)           894.0032          420.3356  
  3152    69.2661    1018(32)          1024.0581          420.1129 
  3153    69.2855    1285(36)          1229.6578          419.8902 
  3154    69.3050    1547(39)          1510.6855          419.6674 
  3155    69.3244    1907(44)          1850.1339          419.4446 
  3156    69.3438    2406(49)          2163.0801          419.2219 
  3157    69.3633    2284(48)          2204.6660          418.9991 
  3158    69.3828    1650(41)          1894.6257          418.7763 
  3159    69.4022    1234(35)          1470.0825          418.5536 
  3160    69.4217    1004(32)          1137.1067          418.3307 
  3161    69.4411    805(28)           958.8879          418.1080  
  3162    69.4605    846(29)           918.4630          417.8853  
  3163    69.4800    867(29)           981.5851          417.6625  
  3164    69.4995    963(31)          1123.8667          417.4397  
  3165    69.5189    1099(33)          1289.4786          417.2170 
  3166    69.5384    1351(37)          1337.6624          416.9942 
  3167    69.5578    1267(36)          1195.5559          416.7714 
  3168    69.5773    1063(33)           970.2352          416.5486 
  3169    69.5967    865(29)           773.3911          416.3259  
  3170    69.6161    708(27)           642.5907          416.1031  
  3171    69.6356    609(25)           568.8242          415.8803  
  3172    69.6551    563(24)           530.3257          415.6576  
  3173    69.6745    508(23)           510.0233          415.4348  
  3174    69.6940    484(22)           498.3361          415.2120  
  3175    69.7134    488(22)           490.5920          414.9893  
  3176    69.7328    483(22)           484.3282          414.7665  
  3177    69.7523    483(22)           478.8961          414.5437  
  3178    69.7718    465(22)           474.0857          414.3210  
  3179    69.7912    480(22)           469.8807          414.0982  
  3180    69.8107    452(21)           466.8224          413.8754  
  3181    69.8301    450(21)           463.6870          413.6527  
  3182    69.8495    444(21)           461.3500          413.4300  
  3183    69.8690    427(21)           459.5619          413.2071  
  3184    69.8885    467(22)           458.6449          413.3133  
  3185    69.9079    466(22)           458.2776          413.4212  
  3186    69.9274    479(22)           458.5143          413.5291  
  3187    69.9468    480(22)           459.4725          413.6370  
  3188    69.9663    445(21)           461.4677          413.7449  
  3189    69.9857    474(22)           464.5265          413.8528  
  3190    70.0051    475(22)           469.2810          413.9606  
  3191    70.0246    510(23)           475.8083          414.0685  
  3192    70.0441    504(22)           484.9122          414.1764  
  3193    70.0635    485(22)           497.9364          414.2843  
  3194    70.0830    510(23)           516.8336          414.3922  
  3195    70.1024    554(24)           545.9822          414.5001  
  3196    70.1218    584(24)           588.6946          414.6080  
  3197    70.1413    700(26)           649.2656          414.7159  
  3198    70.1608    822(29)           724.3926          414.8238  
  3199    70.1802    774(28)           781.0515          414.9316  
  3200    70.1997    708(27)           768.9600          415.0396  
  3201    70.2191    650(25)           702.0127          415.1474  
  3202    70.2385    580(24)           631.5195          415.2553  
  3203    70.2580    518(23)           586.0391          415.3632  
  3204    70.2775    606(25)           571.5424          415.4711  
  3205    70.2969    584(24)           583.4589          415.5789  
  3206    70.3164    633(25)           616.9098          415.6869  
  3207    70.3358    703(27)           669.6509          415.7947  
  3208    70.3553    754(27)           728.7368          415.9026  
  3209    70.3747    793(28)           770.8989          416.0105  
  3210    70.3941    849(29)           797.0137          416.1184  
  3211    70.4136    912(30)           838.7962          416.2263  
  3212    70.4331    965(31)           915.3684          416.3342  
  3213    70.4525    1056(32)          1003.2902          416.4420 
  3214    70.4720    1119(33)          1063.3342          416.5500 
  3215    70.4914    1193(35)          1116.2822          416.6578 
  3216    70.5108    1326(36)          1192.5748          416.7657 
  3217    70.5303    1268(36)          1245.5132          416.8736 
  3218    70.5498    1173(34)          1231.4858          416.9815 
  3219    70.5692    1166(34)          1205.1112          417.0894 
  3220    70.5887    1195(35)          1207.3223          417.1973 
  3221    70.6081    1223(35)          1200.1982          417.3052 
  3222    70.6275    1063(33)          1144.7202          417.4130 
  3223    70.6470    1039(32)          1064.7489          417.5209 
  3224    70.6665    967(31)          1004.6533          417.6288  
  3225    70.6859    986(31)           997.5509          417.7367  
  3226    70.7054    1074(33)          1023.9611          417.8446 
  3227    70.7248    1092(33)          1033.2133          417.9525 
  3228    70.7443    1049(32)          1028.3623          418.0604 
  3229    70.7637    1080(33)          1043.2395          418.1683 
  3230    70.7831    1134(34)          1061.9673          418.2762 
  3231    70.8026    1028(32)          1016.9153          418.3841 
  3232    70.8221    883(30)           903.8718          418.4919  
  3233    70.8415    742(27)           781.9601          418.5998  
  3234    70.8610    644(25)           695.0665          418.7077  
  3235    70.8804    667(26)           652.8477          418.8156  
  3236    70.8998    662(26)           644.4070          418.9235  
  3237    70.9193    607(25)           655.8901          419.0314  
  3238    70.9388    700(26)           683.6010          419.1393  
  3239    70.9582    780(28)           727.7343          419.2471  
  3240    70.9777    757(28)           774.8094          419.3550  
  3241    70.9971    834(29)           813.4334          419.4629  
  3242    71.0165    924(30)           861.8964          419.5708  
  3243    71.0360    1039(32)           949.3107          419.6787 
  3244    71.0555    1256(35)          1090.8038          419.7866 
  3245    71.0749    1408(38)          1254.2213          419.8945 
  3246    71.0944    1441(38)          1334.5479          420.0023 
  3247    71.1138    1204(35)          1258.2625          420.1102 
  3248    71.1333    962(31)          1083.3779          420.2181  
  3249    71.1527    788(28)           913.9752          420.3260  
  3250    71.1721    764(28)           808.4894          420.4339  
  3251    71.1916    699(26)           777.8994          420.5418  
  3252    71.2111    759(28)           807.9348          420.6497  
  3253    71.2305    851(29)           872.2828          420.7576  
  3254    71.2500    923(30)           941.4664          420.8655  
  3255    71.2694    951(31)           979.5238          420.9734  
  3256    71.2888    1014(32)           945.2971          421.0812 
  3257    71.3083    898(30)           848.0168          421.1891  
  3258    71.3278    780(28)           738.8079          421.2970  
  3259    71.3472    643(25)           655.7757          421.4049  
  3260    71.3667    607(25)           609.6342          421.5128  
  3261    71.3861    594(24)           594.3701          421.6207  
  3262    71.4055    588(24)           595.5405          421.7285  
  3263    71.4250    579(24)           596.6987          421.8365  
  3264    71.4445    599(24)           593.8748          422.0031  
  3265    71.4639    638(25)           595.9009          422.1700  
  3266    71.4834    607(25)           611.1105          422.3369  
  3267    71.5028    621(25)           645.8994          422.5038  
  3268    71.5223    777(28)           705.6440          422.6707  
  3269    71.5417    819(29)           795.7150          422.8376  
  3270    71.5611    1066(33)           915.9655          423.0045 
  3271    71.5806    1130(34)          1041.6138          423.1714 
  3272    71.6001    1077(33)          1115.0048          423.3383 
  3273    71.6195    932(31)          1077.9117          423.5052  
  3274    71.6390    837(29)           952.8576          423.6722  
  3275    71.6584    723(27)           817.8797          423.8391  
  3276    71.6778    690(26)           724.2950          424.0060  
  3277    71.6973    646(25)           684.9874          424.1729  
  3278    71.7168    660(26)           693.2198          424.3398  
  3279    71.7362    715(27)           739.9282          424.5067  
  3280    71.7557    806(28)           812.0804          424.6736  
  3281    71.7751    885(30)           886.0249          424.8405  
  3282    71.7945    990(31)           928.2230          425.0074  
  3283    71.8140    990(31)           929.1926          425.1743  
  3284    71.8335    960(31)           916.6691          425.3412  
  3285    71.8529    988(31)           901.6925          425.5082  
  3286    71.8724    856(29)           860.0043          425.6751  
  3287    71.8918    729(27)           797.0270          425.8420  
  3288    71.9113    762(28)           745.4415          426.0089  
  3289    71.9307    680(26)           727.2043          426.1758  
  3290    71.9501    740(27)           746.0905          426.3427  
  3291    71.9696    791(28)           793.1504          426.5096  
  3292    71.9891    894(30)           863.0948          426.6765  
  3293    72.0085    1025(32)           966.8984          426.8434 
  3294    72.0280    1172(34)          1116.4978          427.0104 
  3295    72.0474    1466(38)          1298.8270          427.1773 
  3296    72.0668    1565(40)          1450.7708          427.3441 
  3297    72.0863    1423(38)          1470.2579          427.5111 
  3298    72.1058    1205(35)          1340.6938          427.6780 
  3299    72.1252    985(31)          1151.8755          427.8449  
  3300    72.1447    888(30)           990.3323          428.0118  
  3301    72.1641    873(30)           896.1434          428.1787  
  3302    72.1835    848(29)           872.3671          428.3456  
  3303    72.2030    942(31)           903.8981          428.5126  
  3304    72.2225    916(30)           965.7063          428.6794  
  3305    72.2419    1019(32)          1041.1820          428.8464 
  3306    72.2614    1115(33)          1098.3959          429.0133 
  3307    72.2808    1128(34)          1094.6467          429.1802 
  3308    72.3003    1131(34)          1038.8694          429.3471 
  3309    72.3197    1057(33)           951.1678          429.5140 
  3310    72.3391    930(30)           845.7971          429.6809  
  3311    72.3586    722(27)           751.3055          429.8478  
  3312    72.3781    685(26)           688.0220          430.0147  
  3313    72.3975    655(26)           652.8093          430.1816  
  3314    72.4170    650(25)           631.8124          430.3486  
  3315    72.4364    641(25)           622.3292          430.5155  
  3316    72.4558    639(25)           627.5464          430.6823  
  3317    72.4753    689(26)           650.5739          430.8493  
  3318    72.4948    666(26)           685.9199          431.0162  
  3319    72.5142    724(27)           719.8073          431.1831  
  3320    72.5337    774(28)           751.2668          431.3500  
  3321    72.5531    864(29)           787.3184          431.5169  
  3322    72.5725    830(29)           807.4750          431.6838  
  3323    72.5920    791(28)           778.5192          431.8508  
  3324    72.6115    675(26)           712.9630          432.0176  
  3325    72.6309    588(24)           647.9174          432.1846  
  3326    72.6504    584(24)           605.2119          432.3515  
  3327    72.6698    582(24)           589.6168          432.5184  
  3328    72.6893    589(24)           597.7082          432.6084  
  3329    72.7087    592(24)           625.3674          432.6972  
  3330    72.7281    641(25)           669.6738          432.7860  
  3331    72.7476    626(25)           716.7635          432.8748  
  3332    72.7671    807(28)           746.8470          432.9636  
  3333    72.7865    772(28)           754.4484          433.0524  
  3334    72.8060    764(28)           759.2048          433.1412  
  3335    72.8254    826(29)           776.3334          433.2300  
  3336    72.8448    869(29)           805.9589          433.3188  
  3337    72.8643    850(29)           835.6841          433.4076  
  3338    72.8838    815(29)           836.3097          433.4964  
  3339    72.9032    746(27)           802.2397          433.5852  
  3340    72.9227    775(28)           763.9546          433.6740  
  3341    72.9421    798(28)           742.9385          433.7628  
  3342    72.9615    785(28)           734.5060          433.8516  
  3343    72.9810    709(27)           723.5944          433.9404  
  3344    73.0005    726(27)           712.2162          434.0292  
  3345    73.0199    664(26)           710.9963          434.1180  
  3346    73.0394    711(27)           723.3907          434.2068  
  3347    73.0588    778(28)           743.4303          434.2956  
  3348    73.0783    783(28)           757.8187          434.3844  
  3349    73.0977    821(29)           770.9780          434.4732  
  3350    73.1171    808(28)           797.2955          434.5620  
  3351    73.1366    852(29)           825.3018          434.6508  
  3352    73.1561    807(28)           822.0545          434.7396  
  3353    73.1755    780(28)           782.9966          434.8284  
  3354    73.1950    678(26)           727.2803          434.9172  
  3355    73.2144    659(26)           670.1526          435.0060  
  3356    73.2338    600(24)           624.5194          435.0948  
  3357    73.2533    586(24)           598.4581          435.1836  
  3358    73.2728    580(24)           592.5808          435.2724  
  3359    73.2922    621(25)           603.9734          434.8236  
  3360    73.3117    614(25)           626.9628          434.3648  
  3361    73.3311    595(24)           647.4996          433.9062  
  3362    73.3505    626(25)           653.5756          433.4476  
  3363    73.3700    617(25)           650.6013          432.9888  
  3364    73.3895    611(25)           646.1913          432.5302  
  3365    73.4089    671(26)           647.9031          432.0714  
  3366    73.4284    661(26)           663.5590          431.6128  
  3367    73.4478    721(27)           699.3837          431.1542  
  3368    73.4673    798(28)           757.5890          430.6954  
  3369    73.4867    860(29)           836.5157          430.2368  
  3370    73.5061    1015(32)           941.0599          429.7781 
  3371    73.5256    1216(35)          1077.1340          429.3193 
  3372    73.5451    1398(37)          1225.5739          428.8607 
  3373    73.5645    1456(38)          1348.6755          428.4021 
  3374    73.5840    1440(38)          1403.1211          427.9433 
  3375    73.6034    1238(35)          1335.1226          427.4847 
  3376    73.6228    996(32)          1171.7046          427.0261  
  3377    73.6423    898(30)          1003.8295          426.5673  
  3378    73.6618    795(28)           885.2939          426.1086  
  3379    73.6812    845(29)           826.3527          425.6500  
  3380    73.7007    770(28)           822.3681          425.1912  
  3381    73.7201    849(29)           860.7976          424.7326  
  3382    73.7396    921(30)           918.8118          424.2738  
  3383    73.7590    1011(32)           970.1584          423.8152 
  3384    73.7785    1039(32)           987.6630          423.3566 
  3385    73.7979    1005(32)           945.1255          422.8978 
  3386    73.8174    894(30)           864.3558          422.4391  
  3387    73.8368    845(29)           791.4540          421.9805  
  3388    73.8563    820(29)           751.7811          421.5217  
  3389    73.8757    861(29)           748.6545          421.0631  
  3390    73.8951    880(30)           763.4130          420.6045  
  3391    73.9146    753(27)           768.3356          420.1457  
  3392    73.9341    835(29)           757.7863          419.6871  
  3393    73.9535    773(28)           753.7044          419.2285  
  3394    73.9730    780(28)           778.4130          418.7697  
  3395    73.9924    881(30)           845.5433          418.3111  
  3396    74.0118    1026(32)           965.0454          417.8524 
  3397    74.0313    1229(35)          1141.6353          417.3936 
  3398    74.0508    1449(38)          1366.1069          416.9350 
  3399    74.0702    1562(40)          1551.6816          416.4764 
  3400    74.0897    1404(37)          1559.2723          416.0176 
  3401    74.1091    1260(35)          1381.2671          415.5590 
  3402    74.1286    1022(32)          1137.4778          415.1002 
  3403    74.1480    808(28)           932.6060          414.6416  
  3404    74.1674    732(27)           809.3260          414.1830  
  3405    74.1869    693(26)           767.0149          413.7242  
  3406    74.2064    745(27)           787.6420          413.2655  
  3407    74.2258    733(27)           859.8505          412.8069  
  3408    74.2453    871(30)           964.5696          412.3481  
  3409    74.2647    964(31)          1051.9451          411.8895  
  3410    74.2841    1069(33)          1057.0914          411.4309 
  3411    74.3036    1043(32)           988.3715          410.9721 
  3412    74.3231    1032(32)           909.4937          410.5135 
  3413    74.3425    1032(32)           867.4066          410.0548 
  3414    74.3620    958(31)           867.2656          409.5960  
  3415    74.3814    945(31)           865.8417          409.1374  
  3416    74.4008    799(28)           817.4040          408.6788  
  3417    74.4203    678(26)           734.4723          408.2200  
  3418    74.4398    581(24)           652.6871          407.7614  
  3419    74.4592    584(24)           594.1592          407.3028  
  3420    74.4787    538(23)           563.2247          406.8440  
  3421    74.4981    582(24)           555.9137          406.3854  
  3422    74.5176    584(24)           566.6943          405.9266  
  3423    74.5370    618(25)           591.7653          405.4680  
  3424    74.5564    620(25)           623.6420          405.0093  
  3425    74.5759    620(25)           641.2212          404.5505  
  3426    74.5954    652(26)           626.2684          404.0919  
  3427    74.6148    619(25)           589.0320          403.6333  
  3428    74.6343    559(24)           550.4222          403.1745  
  3429    74.6537    526(23)           522.8080          402.7159  
  3430    74.6731    512(23)           509.3658          402.2573  
  3431    74.6926    550(23)           509.4722          401.7985  
  3432    74.7121    556(24)           520.3347          401.3398  
  3433    74.7315    527(23)           541.4644          400.8812  
  3434    74.7510    546(23)           573.6241          400.4224  
  3435    74.7704    615(25)           615.1722          399.9638  
  3436    74.7898    665(26)           651.1086          399.5052  
  3437    74.8093    620(25)           655.1956          399.0464  
  3438    74.8288    588(24)           624.1257          398.5878  
  3439    74.8482    533(23)           580.8566          398.1292  
  3440    74.8677    532(23)           545.2390          397.6704  
  3441    74.8871    536(23)           525.4382          397.2118  
  3442    74.9066    501(22)           522.1082          396.7530  
  3443    74.9260    497(22)           533.0114          396.2943  
  3444    74.9454    529(23)           557.9052          396.9054  
  3445    74.9649    588(24)           598.1769          397.5222  
  3446    74.9844    630(25)           649.7272          398.1388  
  3447    75.0038    738(27)           703.5824          398.7554  
  3448    75.0233    854(29)           758.5511          399.3723  
  3449    75.0427    905(30)           818.2405          399.9888  
  3450    75.0621    947(31)           866.2197          400.6054  
  3451    75.0816    896(30)           867.2249          401.2222  
  3452    75.1011    777(28)           812.8583          401.8388  
  3453    75.1205    697(26)           742.4432          402.4554  
  3454    75.1400    651(26)           687.6458          403.0722  
  3455    75.1594    691(26)           662.2354          403.6888  
  3456    75.1788    728(27)           669.7394          404.3054  
  3457    75.1983    708(27)           710.8134          404.9222  
  3458    75.2178    772(28)           783.5413          405.5388  
  3459    75.2372    942(31)           879.9138          406.1554  
  3460    75.2567    1030(32)           978.3763          406.7722 
  3461    75.2761    1062(33)          1051.4437          407.3888 
  3462    75.2956    1135(34)          1104.7314          408.0056 
  3463    75.3150    1207(35)          1188.4341          408.6222 
  3464    75.3344    1433(38)          1345.7660          409.2387 
  3465    75.3539    1780(42)          1584.5278          409.8556 
  3466    75.3734    2061(45)          1847.5416          410.4722 
  3467    75.3928    2206(47)          1991.6967          411.0887 
  3468    75.4123    1916(44)          1901.4208          411.7056 
  3469    75.4317    1437(38)          1656.1219          412.3221 
  3470    75.4511    1286(36)          1400.7423          412.9387 
  3471    75.4706    1151(34)          1209.0337          413.5555 
  3472    75.4901    1040(32)          1102.7000          414.1721 
  3473    75.5095    1073(33)          1091.3997          414.7887 
  3474    75.5290    1121(33)          1179.7334          415.4055 
  3475    75.5484    1366(37)          1365.5950          416.0221 
  3476    75.5678    1572(40)          1622.5717          416.6387 
  3477    75.5873    1873(43)          1872.3239          417.2555 
  3478    75.6068    2229(47)          2005.4458          417.8721 
  3479    75.6262    2259(48)          1964.6655          418.4887 
  3480    75.6457    1811(43)          1755.9423          419.1055 
  3481    75.6651    1440(38)          1462.7001          419.7221 
  3482    75.6846    1100(33)          1190.4790          420.3389 
  3483    75.7040    961(31)           990.5640          420.9555  
  3484    75.7234    774(28)           871.0803          421.5721  
  3485    75.7429    835(29)           822.7780          422.1889  
  3486    75.7624    758(28)           832.2191          422.8055  
  3487    75.7818    773(28)           884.4601          423.4221  
  3488    75.8013    830(29)           954.6263          424.0389  
  3489    75.8207    947(31)          1001.0303          424.6555  
  3490    75.8401    1057(33)           980.0745          425.2721 
  3491    75.8596    1050(32)           895.9348          425.8889 
  3492    75.8791    850(29)           794.3481          426.5055  
  3493    75.8985    705(27)           707.9564          427.1220  
  3494    75.9180    668(26)           646.3748          427.7389  
  3495    75.9374    561(24)           608.6227          428.3454  
  3496    75.9568    616(25)           588.9312          428.3083  
  3497    75.9763    597(24)           584.3667          428.2711  
  3498    75.9958    561(24)           592.5606          428.2340  
  3499    76.0152    625(25)           615.2072          428.1969  
  3500    76.0347    663(26)           655.4450          428.1597  
  3501    76.0541    731(27)           713.8972          428.1226  
  3502    76.0736    789(28)           782.7699          428.0854  
  3503    76.0930    829(29)           837.4728          428.0483  
  3504    76.1124    852(29)           844.7989          428.0112  
  3505    76.1319    763(28)           804.6111          427.9740  
  3506    76.1514    714(27)           749.7124          427.9369  
  3507    76.1708    669(26)           703.3788          427.8997  
  3508    76.1903    699(26)           670.2557          427.8626  
  3509    76.2097    670(26)           650.7465          427.8255  
  3510    76.2291    678(26)           647.3683          427.7883  
  3511    76.2486    665(26)           661.7105          427.7512  
  3512    76.2681    714(27)           690.4978          427.7141  
  3513    76.2875    704(27)           722.9884          427.6769  
  3514    76.3070    772(28)           741.4003          427.6398  
  3515    76.3264    792(28)           738.8820          427.6026  
  3516    76.3458    776(28)           730.8443          427.5655  
  3517    76.3653    824(29)           736.3177          427.5283  
  3518    76.3848    885(30)           768.8756          427.4912  
  3519    76.4042    949(31)           843.8993          427.4540  
  3520    76.4237    1011(32)           978.9690          427.4169 
  3521    76.4431    1198(35)          1192.6277          427.3798 
  3522    76.4626    1613(40)          1485.9078          427.3426 
  3523    76.4820    2007(45)          1817.5278          427.3055 
  3524    76.5014    2325(48)          2070.8828          427.2683 
  3525    76.5209    2297(48)          2092.3452          427.2312 
  3526    76.5404    1803(42)          1873.4386          427.1941 
  3527    76.5598    1336(37)          1560.6841          427.1569 
  3528    76.5793    1086(33)          1282.3191          427.1198 
  3529    76.5987    1001(32)          1094.3469          427.0826 
  3530    76.6181    906(30)          1008.3486          427.0455  
  3531    76.6376    900(30)          1019.7422          427.0084  
  3532    76.6571    901(30)          1115.6680          426.9712  
  3533    76.6765    1084(33)          1271.2832          426.9341 
  3534    76.6960    1177(34)          1434.9319          426.8969 
  3535    76.7154    1540(39)          1519.0122          426.8598 
  3536    76.7348    1588(40)          1469.5691          426.8227 
  3537    76.7543    1514(39)          1318.3502          426.7855 
  3538    76.7738    1265(36)          1127.3971          426.7484 
  3539    76.7932    1053(32)           948.2431          426.7112 
  3540    76.8127    808(28)           808.0153          426.6741  
  3541    76.8321    722(27)           713.7211          426.6370  
  3542    76.8516    655(26)           656.8671          426.5998  
  3543    76.8710    646(25)           627.9712          426.5627  
  3544    76.8904    579(24)           618.9186          426.5255  
  3545    76.9099    568(24)           623.0728          426.4884  
  3546    76.9294    590(24)           633.7184          426.3413  
  3547    76.9488    678(26)           641.3921          426.1932  
  3548    76.9683    675(26)           636.1268          426.0449  
  3549    76.9877    654(26)           619.9048          425.8968  
  3550    77.0071    652(26)           604.0727          425.7486  
  3551    77.0266    637(25)           599.9135          425.6003  
  3552    77.0461    628(25)           612.8466          425.4522  
  3553    77.0655    658(26)           649.1866          425.3040  
  3554    77.0850    680(26)           709.6190          425.1558  
  3555    77.1044    822(29)           788.8231          425.0076  
  3556    77.1238    918(30)           866.9426          424.8594  
  3557    77.1433    969(31)           907.5851          424.7112  
  3558    77.1628    894(30)           887.7358          424.5630  
  3559    77.1822    750(27)           823.4877          424.4148  
  3560    77.2017    660(26)           746.8589          424.2666  
  3561    77.2211    634(25)           682.8319          424.1184  
  3562    77.2406    603(25)           643.2853          423.9702  
  3563    77.2600    594(24)           630.8403          423.8220  
  3564    77.2794    614(25)           645.7449          423.6739  
  3565    77.2989    664(26)           685.1245          423.5256  
  3566    77.3184    686(26)           742.9451          423.3774  
  3567    77.3378    838(29)           805.3254          423.2293  
  3568    77.3573    874(30)           854.3174          423.0810  
  3569    77.3767    949(31)           883.4320          422.9329  
  3570    77.3961    980(31)           893.3613          422.7847  
  3571    77.4156    905(30)           880.6118          422.6364  
  3572    77.4351    856(29)           840.5356          422.4883  
  3573    77.4545    835(29)           782.0112          422.3401  
  3574    77.4740    739(27)           728.6982          422.1919  
  3575    77.4934    684(26)           699.7699          422.0437  
  3576    77.5128    733(27)           704.4464          421.8955  
  3577    77.5323    749(27)           746.7651          421.7473  
  3578    77.5518    869(29)           824.1151          421.5991  
  3579    77.5712    947(31)           923.7306          421.4509  
  3580    77.5907    1054(32)          1013.4209          421.3027 
  3581    77.6101    1135(34)          1049.5327          421.1545 
  3582    77.6296    1070(33)          1011.8264          421.0063 
  3583    77.6490    944(31)           923.3690          420.8581  
  3584    77.6684    835(29)           826.5663          420.7100  
  3585    77.6879    746(27)           749.5796          420.5617  
  3586    77.7074    728(27)           705.8824          420.4135  
  3587    77.7268    703(27)           698.6013          420.2654  
  3588    77.7463    700(26)           727.6338          420.1171  
  3589    77.7657    733(27)           792.0395          419.9690  
  3590    77.7851    862(29)           888.7749          419.8208  
  3591    77.8046    1026(32)          1007.4118          419.6725 
  3592    77.8241    1249(35)          1134.2554          419.5244 
  3593    77.8435    1337(37)          1257.9890          419.3762 
  3594    77.8630    1505(39)          1350.1034          419.2280 
  3595    77.8824    1460(38)          1350.8550          419.0798 
  3596    77.9018    1344(37)          1238.0159          418.9316 
  3597    77.9213    1041(32)          1071.3120          418.7834 
  3598    77.9408    855(29)           916.7653          418.6352  
  3599    77.9602    687(26)           802.5731          418.4870  
  3600    77.9797    674(26)           739.2793          418.3388  
  3601    77.9991    698(26)           724.0618          418.1906  
  3602    78.0186    680(26)           751.1312          418.0424  
  3603    78.0380    689(26)           811.9776          417.8942  
  3604    78.0574    795(28)           890.4480          417.7461  
  3605    78.0769    981(31)           954.7120          417.5978  
  3606    78.0964    1080(33)           968.9976          417.4496 
  3607    78.1158    1095(33)           934.9821          417.3015 
  3608    78.1353    986(31)           878.7570          417.1532  
  3609    78.1547    904(30)           820.9896          417.0051  
  3610    78.1741    862(29)           776.5381          416.8569  
  3611    78.1936    819(29)           754.9022          416.7086  
  3612    78.2131    790(28)           754.1976          416.5605  
  3613    78.2325    797(28)           764.5398          416.4123  
  3614    78.2520    765(28)           779.2555          416.2641  
  3615    78.2714    800(28)           793.1855          416.1159  
  3616    78.2908    804(28)           792.7566          415.9677  
  3617    78.3103    763(28)           768.3594          415.8195  
  3618    78.3298    658(26)           731.7925          415.6713  
  3619    78.3492    656(26)           695.5259          415.5231  
  3620    78.3687    625(25)           665.3478          415.3749  
  3621    78.3881    615(25)           646.2934          415.2267  
  3622    78.4076    621(25)           641.2780          415.0785  
  3623    78.4270    607(25)           648.8774          414.9303  
  3624    78.4464    646(25)           664.4464          414.7822  
  3625    78.4659    702(26)           684.7968          414.6339  
  3626    78.4854    667(26)           702.3104          414.4857  
  3627    78.5048    685(26)           701.6357          414.3376  
  3628    78.5243    670(26)           674.5411          414.1893  
  3629    78.5437    625(25)           632.7351          414.0412  
  3630    78.5631    621(25)           592.3409          413.8930  
  3631    78.5826    559(24)           560.8600          413.7448  
  3632    78.6021    566(24)           539.5964          413.5966  
  3633    78.6215    523(23)           527.9175          413.4484  
  3634    78.6410    506(22)           523.2958          413.3002  
  3635    78.6604    540(23)           528.5422          417.3426  
  3636    78.6798    535(23)           538.0843          421.4181  
  3637    78.6993    539(23)           549.4211          425.4953  
  3638    78.7188    585(24)           558.5468          429.5708  
  3639    78.7382    575(24)           563.4930          433.6479  
  3640    78.7577    602(25)           567.4259          437.7235  
  3641    78.7771    554(24)           574.6874          441.7990  
  3642    78.7966    548(23)           587.1124          445.8762  
  3643    78.8160    604(25)           603.3157          449.9517  
  3644    78.8354    621(25)           619.5732          454.0273  
  3645    78.8549    592(24)           631.9426          458.1044  
  3646    78.8744    655(26)           639.1572          458.1460  
  3647    78.8938    647(25)           653.2045          458.1460  
  3648    78.9133    661(26)           683.0109          458.1460  
  3649    78.9327    726(27)           736.1222          458.1460  
  3650    78.9521    815(29)           818.9447          458.1460  
  3651    78.9716    964(31)           933.2015          458.1460  
  3652    78.9911    1229(35)          1069.7379          458.1460 
  3653    79.0105    1412(38)          1202.1133          458.1460 
  3654    79.0300    1402(37)          1289.0033          458.1460 
  3655    79.0494    1333(37)          1303.5229          458.1460 
  3656    79.0688    1233(35)          1274.4803          458.1460 
  3657    79.0883    1220(35)          1263.5010          458.1460 
  3658    79.1077    1323(36)          1311.8059          458.1460 
  3659    79.1272    1530(39)          1429.9761          458.1460 
  3660    79.1467    1656(41)          1602.7913          458.1460 
  3661    79.1661    1921(44)          1788.9022          458.1460 
  3662    79.1856    2032(45)          1920.1805          458.1460 
  3663    79.2050    1834(43)          1958.7150          458.1460 
  3664    79.2244    1767(42)          1932.2817          458.1460 
  3665    79.2439    1752(42)          1861.3922          458.1460 
  3666    79.2634    1676(41)          1730.0858          458.1460 
  3667    79.2828    1389(37)          1551.6027          458.1460 
  3668    79.3023    1190(34)          1384.2341          458.1460 
  3669    79.3217    1108(33)          1272.6963          458.1460 
  3670    79.3411    1100(33)          1226.7991          458.1460 
  3671    79.3606    1090(33)          1231.8655          458.1460 
  3672    79.3801    1156(34)          1258.6536          458.1460 
  3673    79.3995    1295(36)          1264.8364          458.1460 
  3674    79.4190    1334(37)          1232.8895          458.1460 
  3675    79.4384    1217(35)          1182.9213          458.1460 
  3676    79.4579    1199(35)          1131.7772          458.1460 
  3677    79.4773    1082(33)          1075.1010          458.1460 
  3678    79.4967    1109(33)          1014.7609          458.1460 
  3679    79.5162    1052(32)           972.0645          458.1460 
  3680    79.5357    1037(32)           969.9019          458.1460 
  3681    79.5551    1075(33)          1024.4268          458.1460 
  3682    79.5746    1224(35)          1145.8849          458.1460 
  3683    79.5940    1476(38)          1336.0830          458.1460 
  3684    79.6134    1718(41)          1575.3607          458.1460 
  3685    79.6329    2059(45)          1802.3981          458.1460 
  3686    79.6524    2201(47)          1913.6001          458.1460 
  3687    79.6718    1839(43)          1844.6912          458.1460 
  3688    79.6913    1538(39)          1658.1631          458.1460 
  3689    79.7107    1297(36)          1464.7343          458.1460 
  3690    79.7301    1190(34)          1331.2919          458.1460 
  3691    79.7496    1244(35)          1280.6320          458.1460 
  3692    79.7691    1343(37)          1306.9692          458.1460 
  3693    79.7885    1408(38)          1387.8992          458.1460 
  3694    79.8080    1442(38)          1508.4517          458.1460 
  3695    79.8274    1555(39)          1667.6711          458.1460 
  3696    79.8469    1700(41)          1841.5588          458.1460 
  3697    79.8663    2004(45)          1956.5469          458.1460 
  3698    79.8857    2100(46)          1931.4034          458.1460 
  3699    79.9052    1947(44)          1761.8613          458.1460 
  3700    79.9247    1534(39)          1525.3795          458.1460 
  3701    79.9441    1236(35)          1303.8313          458.1460 
  3702    79.9636    1083(33)          1137.5112          458.1460 
  3703    79.9830    992(31)          1030.2371          458.1460  
  3704    80.0024    1(1000)           965.9830          458.1460  
_pd_proc_number_of_points   3601
 
loop_                          
      _refln_index_h           
      _refln_index_k           
      _refln_index_l           
      _refln_mult              
      _pd_refln_phase_id       
      _refln_observed_status   
      _refln_F_squared_meas    
      _refln_F_squared_calc    
      _refln_phase_calc        
      _refln_d_spacing         
   0   0   2  2  1  o       2369.4832     2480.0603    8.21   6.30482
   0   0   2  2  1  o          0.0000     2480.0603    8.21   6.30482
   0   1   1  4  1  o       4697.2173     4741.8638    4.65   6.00509
   0   1   1  4  1  o          0.0000     4741.8638    4.65   6.00509
   1   0   1  8  2  o       1987.9292     1897.8932   50.39   5.97598
   1   0   1  8  2  o          0.0000     1897.8932   50.39   5.97598
   1   1   0  4  1  o        781.9140      812.4784  177.41   5.68352
   1   1   0  4  1  o          0.0000      812.4784  177.41   5.68352
   2   0   0  2  1  o       2033.0707     2021.8853  183.36   5.12559
   2   0   0  2  1  o          0.0000     2021.8853  183.36   5.12559
   1   1   0  4  2  o         23.3866       23.3113  227.91   4.82682
   1   1   0  4  2  o          0.0000       23.3113  227.91   4.82682
   1   0   2  8  2  o        156.2153      156.2153    1.05   4.58237
   1   0   2  8  2  o          0.0000      156.2153    1.05   4.58237
   1   1   1  8  2  o         31.9622       33.6278   60.15   4.49637
   1   1   1  8  2  o          0.0000       33.6278   60.15   4.49637
  -1   1   2  4  1  o       1176.7306     1121.1078  182.88   4.48053
  -1   1   2  4  1  o          0.0000     1121.1078  182.88   4.48053
  -2   0   2  2  1  o       3426.9102     3436.5630  178.20   4.44476
  -2   0   2  2  1  o          0.0000     3436.5630  178.20   4.44476
  -2   1   1  4  1  o         30.8249       34.4306  238.58   4.09984
  -2   1   1  4  1  o          0.0000       34.4306  238.58   4.09984
   1   1   2  4  1  o      33769.4688    33529.3516  184.38   4.00270
   1   1   2  4  1  o          0.0000    33529.3516  184.38   4.00270
   1   1   2  8  2  o        235.7214      207.0673  183.68   3.80461
   1   1   2  8  2  o          0.0000      207.0673  183.68   3.80461
   2   1   1  4  1  o      48591.3984    48472.5625  181.56   3.72430
   2   1   1  4  1  o          0.0000    48472.5625  181.56   3.72430
   2   0   2  2  1  o     213232.9375   215270.8594    2.54   3.63160
   2   0   2  2  1  o          0.0000   215270.8594    2.54   3.63160
   0   1   3  4  1  o       3550.6409     3533.2209  356.79   3.57956
   0   1   3  4  1  o          0.0000     3533.2209  356.79   3.57956
   1   0   3  8  2  o         38.4178       34.1640  115.29   3.52834
   1   0   3  8  2  o          0.0000       34.1640  115.29   3.52834
   0   2   0  2  1  o      22475.1855    22222.5234  185.22   3.41462
   2   0   0  4  2  o       1210.7428     1202.7983  183.56   3.41308
   0   2   0  2  1  o          0.0000    22222.5234  185.22   3.41462
   2   0   0  4  2  o          0.0000     1202.7983  183.56   3.41308
   2   0   1  8  2  o      48501.6289    50918.9766  137.65   3.29004
   2   0   1  8  2  o          0.0000    50918.9766  137.65   3.29004
  -2   1   3  4  1  o         66.3939       67.6550   21.11   3.20744
  -2   1   3  4  1  o          0.0000       67.6550   21.11   3.20744
  -1   2   1  4  1  o     180471.0000   178903.8125  182.63   3.18755
  -1   2   1  4  1  o          0.0000   178903.8125  182.63   3.18755
   0   0   4  2  1  o       7834.2690     8129.9800  183.53   3.15241
   0   0   4  2  1  o          0.0000     8129.9800  183.53   3.15241
   1   1   3  8  2  o        181.6517      171.3875  253.76   3.13439
   1   1   3  8  2  o          0.0000      171.3875  253.76   3.13439
   0   0   4  2  2  o     222965.8281   213753.4375  182.80   3.09122
   1   2   1  4  1  o        486.0922      460.9146  173.14   3.09016
   0   0   4  2  2  o          0.0000   213753.4375  182.80   3.09122
   1   2   1  4  1  o          0.0000      460.9146  173.14   3.09016
   3   1   0  4  1  o     171639.5781   169499.1875  183.43   3.05587
   2   1   0  8  2  o      30962.9082    30720.8691    1.89   3.05275
   3   1   0  4  1  o          0.0000   169499.1875  183.43   3.05587
   2   1   0  8  2  o          0.0000    30720.8691    1.89   3.05275
   0   2   2  4  1  o      65506.2539    65193.2578  183.57   3.00255
   0   2   2  4  1  o          0.0000    65193.2578  183.57   3.00255
   2   0   2  8  2  o      12620.8867    12457.6201  272.44   2.98799
   2   0   2  8  2  o          0.0000    12457.6201  272.44   2.98799
  -3   1   2  4  1  o       9667.7266     9574.6338    9.46   2.97039
  -2   0   4  2  1  o     459743.8125   458128.1562    3.20   2.96846
  -3   1   2  4  1  o          0.0000     9574.6338    9.46   2.97039
   2   1   1 16  2  o      16051.7480    16302.5469  219.68   2.96376
  -2   0   4  2  1  o          0.0000   458128.1562    3.20   2.96846
   2   1   1 16  2  o          0.0000    16302.5469  219.68   2.96376
  -1   1   4  4  1  o       1141.1920      989.9839  177.23   2.89908
  -1   1   4  4  1  o          0.0000      989.9839  177.23   2.89908
   2   2   0  4  1  o      14544.9756    14343.3125  184.47   2.84176
   2   2   0  4  1  o          0.0000    14343.3125  184.47   2.84176
   1   0   4  8  2  o        437.5220      661.6683   95.46   2.81594
   1   0   4  8  2  o          0.0000      661.6683   95.46   2.81594
   2   1   2 16  2  o      26520.3730    27568.1152  271.08   2.73724
   2   1   2 16  2  o          0.0000    27568.1152  271.08   2.73724
   2   1   3  4  1  o      24020.7754    23932.0176    4.65   2.72153
   2   1   3  4  1  o          0.0000    23932.0176    4.65   2.72153
  -2   2   2  4  1  o      46938.7109    46689.7227  184.16   2.70781
  -2   2   2  4  1  o          0.0000    46689.7227  184.16   2.70781
  -1   2   3  4  1  o      73184.8281    73560.1328    3.26   2.64969
  -1   2   3  4  1  o          0.0000    73560.1328    3.26   2.64969
   1   1   4  4  1  o     104483.8750   104984.9219  184.64   2.63352
   2   0   3  8  2  o      33043.3594    31819.3867  228.95   2.62877
   1   1   4  4  1  o          0.0000   104984.9219  184.64   2.63352
   2   0   3  8  2  o          0.0000    31819.3867  228.95   2.62877
   1   1   4  8  2  o        667.2842      694.0304  172.99   2.60314
   1   1   4  8  2  o          0.0000      694.0304  172.99   2.60314
   3   1   2  4  1  o       7486.1807     7047.5186  183.59   2.57218
   3   1   2  4  1  o          0.0000     7047.5186  183.59   2.57218
  -4   0   2  2  1  o      99216.9453    98397.1641    4.00   2.56321
   4   0   0  2  1  o      10274.3818    10226.1973  182.96   2.56279
  -4   0   2  2  1  o          0.0000    98397.1641    4.00   2.56321
   4   0   0  2  1  o          0.0000    10226.1973  182.96   2.56279
   1   2   3  4  1  o      46791.0820    46889.7617  184.93   2.48962
   2   2   2  4  1  o       2758.0916     2799.2634  358.06   2.48767
   1   2   3  4  1  o          0.0000    46889.7617  184.93   2.48962
   2   2   2  4  1  o          0.0000     2799.2634  358.06   2.48767
   2   0   4  2  1  o       5911.3706     6347.6382  180.77   2.47010
   2   0   4  2  1  o          0.0000     6347.6382  180.77   2.47010
   2   1   3 16  2  o       5533.4663     5363.4790  132.24   2.45315
   2   1   3 16  2  o          0.0000     5363.4790  132.24   2.45315
  -4   1   1  4  1  o      41813.8828    41516.5820    3.48   2.44424
  -4   1   1  4  1  o          0.0000    41516.5820    3.48   2.44424
  -3   2   1  4  1  o      40502.6641    40683.1016    5.21   2.43796
  -3   2   1  4  1  o          0.0000    40683.1016    5.21   2.43796
  -3   1   4  4  1  o       4440.2881     4448.1089    0.19   2.42604
  -3   1   4  4  1  o          0.0000     4448.1089    0.19   2.42604
   2   2   0  4  2  o         32.7533       35.2017  353.20   2.41341
   2   2   0  4  2  o          0.0000       35.2017  353.20   2.41341
   2   2   1  8  2  o        112.4629      111.5430  261.23   2.36871
   0   1   5  4  1  o      21593.6133    21804.0859  183.28   2.36577
   2   2   1  8  2  o          0.0000      111.5430  261.23   2.36871
   0   1   5  4  1  o          0.0000    21804.0859  183.28   2.36577
   1   0   5  8  2  o      17404.6348    17350.2754  227.67   2.32510
  -2   1   5  4  1  o      42540.7969    41528.2305    2.23   2.32352
   1   0   5  8  2  o          0.0000    17350.2754  227.67   2.32510
  -2   1   5  4  1  o          0.0000    41528.2305    2.23   2.32352
   0   2   4  4  1  o      12553.4785    12253.9053  184.83   2.31625
   3   2   1  4  1  o      34652.0391    34902.0859    2.58   2.31155
   0   2   4  4  1  o          0.0000    12253.9053  184.83   2.31625
   3   2   1  4  1  o          0.0000    34902.0859    2.58   2.31155
   2   0   4  8  2  o        640.6699      635.3851  176.05   2.29118
   2   0   4  8  2  o          0.0000      635.3851  176.05   2.29118
  -4   1   3  4  1  o       5952.1089     5841.0200  181.68   2.27927
   4   1   1  4  1  o      11874.3525    11730.8418  182.42   2.27868
  -4   1   3  4  1  o          0.0000     5841.0200  181.68   2.27927
   4   1   1  4  1  o          0.0000    11730.8418  182.42   2.27868
   2   2   2  8  2  o        550.8636      553.6747    5.44   2.24819
   2   2   2  8  2  o          0.0000      553.6747    5.44   2.24819
  -2   2   4  4  1  o      53233.2969    52742.1055  183.47   2.24027
   0   3   1  4  1  o      45086.6094    44687.1914  182.56   2.24020
  -3   2   3  4  1  o       3780.2756     3830.9524    2.34   2.23799
   3   0   1  8  2  o       3074.2651     3042.2524   48.08   2.23781
  -2   2   4  4  1  o          0.0000    52742.1055  183.47   2.24027
   0   3   1  4  1  o          0.0000    44687.1914  182.56   2.24020
  -3   2   3  4  1  o          0.0000     3830.9524    2.34   2.23799
   3   0   1  8  2  o          0.0000     3042.2524   48.08   2.23781
  -4   0   4  2  1  o       2752.3303     2698.1418  178.78   2.22238
   1   3   0  4  1  o      42123.1289    41301.3828    3.52   2.22228
   4   0   2  2  1  o     123431.9453   121497.2344  183.44   2.22158
  -4   0   4  2  1  o          0.0000     2698.1418  178.78   2.22238
   1   3   0  4  1  o          0.0000    41301.3828    3.52   2.22228
   4   0   2  2  1  o          0.0000   121497.2344  183.44   2.22158
   1   1   5  8  2  o         97.2280      104.8777  100.17   2.20093
   1   1   5  8  2  o          0.0000      104.8777  100.17   2.20093
   2   1   4 16  2  o      17079.8281    15673.9961  178.47   2.17209
   2   1   4 16  2  o          0.0000    15673.9961  178.47   2.17209
   3   1   0  8  2  o       6029.5371     6364.7417    3.96   2.15862
   3   1   0  8  2  o          0.0000     6364.7417    3.96   2.15862
   3   0   2  8  2  o        559.1663      570.2921  359.24   2.13536
   3   0   2  8  2  o          0.0000      570.2921  359.24   2.13536
   3   1   1 16  2  o       3124.4919     3455.9897   25.77   2.12646
  -1   3   2  4  1  o        147.7801      168.6768  185.68   2.12552
   3   1   1 16  2  o          0.0000     3455.9897   25.77   2.12646
  -1   3   2  4  1  o          0.0000      168.6768  185.68   2.12552
   0   0   6  2  1  o      83572.9375    83615.3516    3.20   2.10161
  -2   0   6  2  1  o      28524.6992    28567.9531    4.25   2.10042
   0   0   6  2  1  o          0.0000    83615.3516    3.20   2.10161
  -2   0   6  2  1  o          0.0000    28567.9531    4.25   2.10042
   2   2   3  8  2  o       1081.8108     1117.1584  271.66   2.08264
  -2   3   1  4  1  o       9929.9180    10298.0430    4.81   2.08051
   2   2   3  8  2  o          0.0000     1117.1584  271.66   2.08264
  -2   3   1  4  1  o          0.0000    10298.0430    4.81   2.08051
   1   3   2  4  1  o      68998.4062    68356.6719    3.00   2.06748
   1   3   2  4  1  o          0.0000    68356.6719    3.00   2.06748
  -1   2   5  4  1  o       8595.4863     8417.0996    4.64   2.05517
  -1   2   5  4  1  o          0.0000     8417.0996    4.64   2.05517
  -4   2   2  4  1  o       8503.1777     8368.2012  181.83   2.04992
   4   2   0  4  1  o        638.0391      626.4731  178.97   2.04971
  -1   1   6  4  1  o      23542.5488    23091.3320  184.01   2.04781
  -4   2   2  4  1  o          0.0000     8368.2012  181.83   2.04992
   4   2   0  4  1  o          0.0000      626.4731  178.97   2.04971
  -1   1   6  4  1  o          0.0000    23091.3320  184.01   2.04781
   3   1   2 16  2  o         19.8521       21.4047  201.35   2.03797
   3   1   2 16  2  o          0.0000       21.4047  201.35   2.03797
   2   3   1  4  1  o          4.0365        4.4970  157.34   2.02599
   2   3   1  4  1  o          0.0000        4.4970  157.34   2.02599
   3   1   4  4  1  o       3666.9519     3805.7891  186.03   2.01816
   3   1   4  4  1  o          0.0000     3805.7891  186.03   2.01816
   2   1   5  4  1  o       6554.5259     6500.6147  359.87   2.00707
   2   1   5  4  1  o          0.0000     6500.6147  359.87   2.00707
   2   0   5  8  2  o      16618.5859    16533.0371  318.30   2.00257
   0   3   3  4  1  o      16150.6836    16083.8359    3.35   2.00170
   2   2   4  4  1  o       5541.0601     5533.0317  179.98   2.00135
   2   0   5  8  2  o          0.0000    16533.0371  318.30   2.00257
   0   3   3  4  1  o          0.0000    16083.8359    3.35   2.00170
   2   2   4  4  1  o          0.0000     5533.0317  179.98   2.00135
   3   0   3  8  2  o         20.4677       19.4696  111.01   1.99199
  -5   1   2  4  1  o       5965.2241     5884.4170    3.00   1.98815
   3   0   3  8  2  o          0.0000       19.4696  111.01   1.99199
  -5   1   2  4  1  o          0.0000     5884.4170    3.00   1.98815
   3   2   3  4  1  o       1831.5604     1862.2578    9.79   1.97500
   1   0   6  8  2  o       1196.2216     1179.1405  181.19   1.97287
   3   2   3  4  1  o          0.0000     1862.2578    9.79   1.97500
   1   0   6  8  2  o          0.0000     1179.1405  181.19   1.97287
   5   1   0  4  1  o      18243.5742    18317.0820  184.37   1.96365
   5   1   0  4  1  o          0.0000    18317.0820  184.37   1.96365
  -4   1   5  4  1  o       1650.4871     1630.4380  187.84   1.93199
   4   1   3  4  1  o      96220.2422    95471.2656  182.59   1.93128
   1   2   5  4  1  o      18245.7480    18224.4785    1.62   1.93071
  -2   3   3  4  1  o       1137.6747     1153.3467  189.41   1.92902
  -4   1   5  4  1  o          0.0000     1630.4380  187.84   1.93199
   4   1   3  4  1  o          0.0000    95471.2656  182.59   1.93128
   1   2   5  4  1  o          0.0000    18224.4785    1.62   1.93071
  -2   3   3  4  1  o          0.0000     1153.3467  189.41   1.92902
   2   1   5 16  2  o      16523.2695    16417.5215   47.42   1.92158
   2   1   5 16  2  o          0.0000    16417.5215   47.42   1.92158
   3   1   3 16  2  o       1502.6492     1747.9973  343.88   1.91224
   3   1   3 16  2  o          0.0000     1747.9973  343.88   1.91224
   1   1   6  4  1  o      12062.1221    12565.4688  183.82   1.90253
   2   2   4  8  2  o        280.4720      295.1057    2.76   1.90231
  -3   1   6  4  1  o       4068.0000     4222.7163  184.08   1.90077
   1   1   6  4  1  o          0.0000    12565.4688  183.82   1.90253
   2   2   4  8  2  o          0.0000      295.1057    2.76   1.90231
  -3   1   6  4  1  o          0.0000     4222.7163  184.08   1.90077
   1   1   6  8  2  o        423.5984      403.1556    7.35   1.89530
   3   3   0  4  1  o        774.4432      707.2308  171.24   1.89451
   3   2   0  8  2  o       5587.0557     5268.3257    1.03   1.89323
   1   1   6  8  2  o          0.0000      403.1556    7.35   1.89530
   3   3   0  4  1  o          0.0000      707.2308  171.24   1.89451
   3   2   0  8  2  o          0.0000     5268.3257    1.03   1.89323
  -3   2   5  4  1  o     141027.5000   138484.5469  183.19   1.88519
  -3   2   5  4  1  o          0.0000   138484.5469  183.19   1.88519
  -3   3   2  4  1  o      69987.3359    69395.0469  182.45   1.87360
   3   2   1 16  2  o      43956.4688    43296.4531  135.68   1.87143
  -3   3   2  4  1  o          0.0000    69395.0469  182.45   1.87360
   3   2   1 16  2  o          0.0000    43296.4531  135.68   1.87143
  -4   2   4  4  1  o      20995.9785    21126.8027  183.66   1.86262
   4   2   2  4  1  o      47551.7578    48189.8320    3.12   1.86215
  -4   2   4  4  1  o          0.0000    21126.8027  183.66   1.86262
   4   2   2  4  1  o          0.0000    48189.8320    3.12   1.86215
  -1   3   4  4  1  o      12422.7354    12255.4873    6.20   1.85531
  -1   3   4  4  1  o          0.0000    12255.4873    6.20   1.85531
  -5   1   4  4  1  o     116568.2109   117226.2734    3.55   1.83508
   3   0   4  8  2  o       4623.0938     4514.1309  273.08   1.83248
  -5   1   4  4  1  o          0.0000   117226.2734    3.55   1.83508
   3   0   4  8  2  o          0.0000     4514.1309  273.08   1.83248
   2   0   6  2  1  o      64201.6641    66532.6562  184.31   1.81883
  -4   0   6  2  1  o      14120.7305    14499.2051  181.20   1.81653
   4   0   4  2  1  o      22743.4746    23204.7266  184.78   1.81580
   2   0   6  2  1  o          0.0000    66532.6562  184.31   1.81883
  -4   0   6  2  1  o          0.0000    14499.2051  181.20   1.81653
   4   0   4  2  1  o          0.0000    23204.7266  184.78   1.81580
   3   2   2 16  2  o       1973.7472     1924.5914  101.68   1.81026
   3   2   2 16  2  o          0.0000     1924.5914  101.68   1.81026
   2   3   3  4  1  o      34429.0195    34194.7891  183.69   1.80615
   2   3   3  4  1  o          0.0000    34194.7891  183.69   1.80615
   0   2   6  4  1  o        567.6698      564.7050  184.66   1.78978
  -2   2   6  4  1  o      75411.1875    75051.6953  183.30   1.78905
   0   2   6  4  1  o          0.0000      564.7050  184.66   1.78978
  -2   2   6  4  1  o          0.0000    75051.6953  183.30   1.78905
  -5   2   1  4  1  o       1035.1407      995.0506  352.31   1.78401
  -5   2   1  4  1  o          0.0000      995.0506  352.31   1.78401
   1   3   4  4  1  o        445.5444      436.4848    7.29   1.77971
   5   1   2  4  1  o     105733.3047   104866.1016  183.78   1.77891
   1   3   4  4  1  o          0.0000      436.4848    7.29   1.77971
   5   1   2  4  1  o          0.0000   104866.1016  183.78   1.77891
   3   1   4 16  2  o       2583.3315     2538.7871  156.42   1.76982
   3   1   4 16  2  o          0.0000     2538.7871  156.42   1.76982
   2   0   6  8  2  o       5898.5391     6030.5151   93.24   1.76417
   3   3   2  4  1  o     140997.8281   142272.7031    3.71   1.76042
   2   0   6  8  2  o          0.0000     6030.5151   93.24   1.76417
  -2   1   7  4  1  o       1467.0215     1502.8883  358.23   1.75800
   3   3   2  4  1  o          0.0000   142272.7031    3.71   1.76042
  -2   1   7  4  1  o          0.0000     1502.8883  358.23   1.75800
   0   1   7  4  1  o      54637.7148    54953.2148    2.99   1.74180
  -6   0   2  2  1  o      64490.4141    65332.1133  184.40   1.74098
   0   1   7  4  1  o          0.0000    54953.2148    2.99   1.74180
  -6   0   2  2  1  o          0.0000    65332.1133  184.40   1.74098
  -5   2   3  4  1  o      49908.8047    49398.5273  183.17   1.73290
  -5   2   3  4  1  o          0.0000    49398.5273  183.17   1.73290
   2   2   5  8  2  o       4331.1899     4232.4312  272.58   1.72721
   2   2   5  8  2  o          0.0000     4232.4312  272.58   1.72721
   3   2   3 16  2  o      25675.4375    26142.9785  237.41   1.72042
  -4   3   1  4  1  o      32008.8164    32218.0996  183.55   1.71773
   3   2   3 16  2  o          0.0000    26142.9785  237.41   1.72042
  -4   3   1  4  1  o          0.0000    32218.0996  183.55   1.71773
  -3   3   4  4  1  o      13753.5215    13341.9609  185.35   1.71138
   1   0   7  8  2  o        958.1486      952.5617  315.53   1.71008
   6   0   0  2  1  o      18317.1152    18434.5469  183.71   1.70853
   2   1   6 16  2  o      35813.7266    35891.0156   91.02   1.70805
  -3   3   4  4  1  o          0.0000    13341.9609  185.35   1.71138
   0   4   0  2  1  o      15813.3242    15993.1826  182.18   1.70731
   4   0   0  4  2  o     108647.2031   109454.9766  183.43   1.70654
   1   0   7  8  2  o          0.0000      952.5617  315.53   1.71008
   6   0   0  2  1  o          0.0000    18434.5469  183.71   1.70853
   2   1   6 16  2  o          0.0000    35891.0156   91.02   1.70805
   0   4   0  2  1  o          0.0000    15993.1826  182.18   1.70731
   4   0   0  4  2  o          0.0000   109454.9766  183.43   1.70654
   5   2   1  4  1  o      20706.4590    20930.2363  184.18   1.70077
   5   2   1  4  1  o          0.0000    20930.2363  184.18   1.70077
   4   0   1  8  2  o      16304.9297    16005.4092  317.99   1.69051
   0   3   5  4  1  o       5080.1626     4959.6714    3.57   1.68982
  -6   1   1  4  1  o      21094.6836    21077.5820  184.02   1.68694
   4   0   1  8  2  o          0.0000    16005.4092  317.99   1.69051
   0   3   5  4  1  o          0.0000     4959.6714    3.57   1.68982
  -6   1   1  4  1  o          0.0000    21077.5820  184.02   1.68694
  -1   4   1  4  1  o      12342.7188    12158.6123  182.14   1.67667
   3   0   5  8  2  o        261.0060      260.0300  236.55   1.67444
  -2   3   5  4  1  o      24236.7031    24327.9629  184.04   1.67422
  -1   4   1  4  1  o          0.0000    12158.6123  182.14   1.67667
   3   0   5  8  2  o          0.0000      260.0300  236.55   1.67444
  -2   3   5  4  1  o          0.0000    24327.9629  184.04   1.67422
   1   4   1  4  1  o        200.6999      208.4776  359.06   1.66201
   1   1   7  8  2  o        554.6231      562.0791  280.33   1.65882
   1   4   1  4  1  o          0.0000      208.4776  359.06   1.66201
  -6   1   3  4  1  o      11082.8496    11219.7373  183.89   1.65770
  -4   3   3  4  1  o       1987.4266     2008.1125  357.47   1.65743
   4   3   1  4  1  o       6408.1807     6461.3125    4.64   1.65721
   4   1   0  8  2  o       1137.0759     1136.1072    5.88   1.65559
   1   1   7  8  2  o          0.0000      562.0791  280.33   1.65882
  -6   1   3  4  1  o          0.0000    11219.7373  183.89   1.65770
  -4   3   3  4  1  o          0.0000     2008.1125  357.47   1.65743
   4   3   1  4  1  o          0.0000     6461.3125    4.64   1.65721
   4   1   0  8  2  o          0.0000     1136.1072    5.88   1.65559
  -6   0   4  2  1  o      70515.0625    69970.0078  182.27   1.64938
   0   4   2  4  1  o      86238.8594    85566.5234    3.76   1.64796
  -6   0   4  2  1  o          0.0000    69970.0078  182.27   1.64938
   4   0   2  8  2  o        431.0793      423.2070   93.67   1.64502
   0   4   2  4  1  o          0.0000    85566.5234    3.76   1.64796
   4   0   2  8  2  o          0.0000      423.2070   93.67   1.64502
   4   1   1 16  2  o        933.5178      943.8179  272.31   1.64094
   4   1   1 16  2  o          0.0000      943.8179  272.31   1.64094
   3   2   5  4  1  o       2974.4351     3165.5090  187.28   1.63104
   3   2   5  4  1  o          0.0000     3165.5090  187.28   1.63104
   3   1   5 16  2  o       1140.2552     1127.9595  211.03   1.62623
   3   1   5 16  2  o          0.0000     1127.9595  211.03   1.62623
   2   4   0  4  1  o      73922.6406    73359.1406    4.53   1.61981
  -1   2   7  4  1  o      84028.6406    84137.4844  183.45   1.61924
   2   4   0  4  1  o          0.0000    73359.1406    4.53   1.61981
  -1   2   7  4  1  o          0.0000    84137.4844  183.45   1.61924
   3   2   4 16  2  o       7675.5830     7241.5918  164.62   1.61450
   3   2   4 16  2  o          0.0000     7241.5918  164.62   1.61450
   3   3   0  4  2  o       7205.9229     6942.2910  185.55   1.60894
   3   3   0  4  2  o          0.0000     6942.2910  185.55   1.60894
   2   2   6  4  1  o      18650.4258    18749.3203    4.64   1.60530
  -4   2   6  4  1  o      43500.7148    43399.6680  184.19   1.60372
   4   2   4  4  1  o      41721.4844    41694.9023    3.87   1.60321
   6   1   1  4  1  o      50503.2344    50547.9258    3.61   1.60291
   2   2   6  4  1  o          0.0000    18749.3203    4.64   1.60530
  -2   0   8  2  1  o       8886.8037     8943.4492  184.04   1.60095
   3   1   6  4  1  o      95161.8203    95873.6016  183.92   1.60085
  -4   2   6  4  1  o          0.0000    43399.6680  184.19   1.60372
   4   2   4  4  1  o          0.0000    41694.9023    3.87   1.60321
   6   1   1  4  1  o          0.0000    50547.9258    3.61   1.60291
   4   1   2 16  2  o       1474.9138     1457.7245  258.14   1.59924
  -5   1   6  4  1  o      21466.6680    21047.8984    6.93   1.59876
  -2   0   8  2  1  o          0.0000     8943.4492  184.04   1.60095
   3   1   6  4  1  o          0.0000    95873.6016  183.92   1.60085
   4   1   2 16  2  o          0.0000     1457.7245  258.14   1.59924
   3   3   1  8  2  o       1637.0176     1607.9463   93.03   1.59549
  -5   1   6  4  1  o          0.0000    21047.8984    6.93   1.59876
  -4   1   7  4  1  o        413.1530      405.7479  179.63   1.59385
  -2   4   2  4  1  o     108424.2344   106653.6484    4.15   1.59378
   4   1   5  4  1  o      30478.3594    30408.6289    4.00   1.59325
   3   3   1  8  2  o          0.0000     1607.9463   93.03   1.59549
  -4   1   7  4  1  o          0.0000      405.7479  179.63   1.59385
  -2   4   2  4  1  o          0.0000   106653.6484    4.15   1.59378
   4   1   5  4  1  o          0.0000    30408.6289    4.00   1.59325
  -1   4   3  4  1  o       3896.1411     4008.4207    3.41   1.58167
  -1   4   3  4  1  o          0.0000     4008.4207    3.41   1.58167
  -5   2   5  4  1  o      65735.4922    66709.2734    3.70   1.57695
   4   0   3  8  2  o       7897.1528     7997.4155   48.82   1.57673
   0   0   8  2  1  o       2159.4465     2198.9622  177.23   1.57621
  -5   2   5  4  1  o          0.0000    66709.2734    3.70   1.57695
   4   0   3  8  2  o          0.0000     7997.4155   48.82   1.57673
   0   0   8  2  1  o          0.0000     2198.9622  177.23   1.57621
   6   0   2  2  1  o       6368.8369     6196.5078  184.45   1.57030
   2   0   7  8  2  o      43839.2461    43772.0977   48.81   1.56877
   2   2   6  8  2  o      13574.2559    13669.3330  183.37   1.56719
   6   0   2  2  1  o          0.0000     6196.5078  184.45   1.57030
   2   0   7  8  2  o          0.0000    43772.0977   48.81   1.56877
  -1   1   8  4  1  o     103676.6875   103530.1250  184.74   1.56506
   2   2   6  8  2  o          0.0000    13669.3330  183.37   1.56719
  -1   3   6  4  1  o      71347.6953    71102.7344    3.48   1.56175
  -1   1   8  4  1  o          0.0000   103530.1250  184.74   1.56506
   2   1   7  4  1  o      77338.6719    76522.5547  183.19   1.55835
  -1   3   6  4  1  o          0.0000    71102.7344    3.48   1.56175
   3   3   2  8  2  o        155.0478      152.3513  182.08   1.55708
  -3   2   7  4  1  o      26328.9180    25947.3789    3.68   1.55527
   2   1   7  4  1  o          0.0000    76522.5547  183.19   1.55835
   3   3   2  8  2  o          0.0000      152.3513  182.08   1.55708
  -3   2   7  4  1  o          0.0000    25947.3789    3.68   1.55527
  -6   2   2  4  1  o      28573.5957    28382.8516    3.93   1.55101
   3   3   4  4  1  o      92566.0000    93460.7031    3.64   1.54848
  -6   2   2  4  1  o          0.0000    28382.8516    3.93   1.55101
   0   0   8  2  2  o     102511.4844   101855.4922    3.64   1.54561
   1   4   3  4  1  o        102.0849      102.5211  173.00   1.54555
   2   4   2  4  1  o      13871.0732    13769.5830  184.96   1.54508
   3   3   4  4  1  o          0.0000    93460.7031    3.64   1.54848
   2   3   5  4  1  o        412.8973      396.7097    8.80   1.54345
   0   0   8  2  2  o          0.0000   101855.4922    3.64   1.54561
   1   4   3  4  1  o          0.0000      102.5211  173.00   1.54555
   2   4   2  4  1  o          0.0000    13769.5830  184.96   1.54508
   2   3   5  4  1  o          0.0000      396.7097    8.80   1.54345
   5   1   4  4  1  o      13389.1973    13315.1279    2.97   1.53758
   4   1   3 16  2  o       1452.0676     1464.1232  143.36   1.53628
  -5   3   2  4  1  o      94195.8516    95864.2500  184.63   1.53479
   5   1   4  4  1  o          0.0000    13315.1279    2.97   1.53758
   1   2   7  4  1  o       5877.5723     5990.0215    6.52   1.53302
  -3   4   1  4  1  o         56.9107       58.0349  347.98   1.53295
   4   1   3 16  2  o          0.0000     1464.1232  143.36   1.53628
  -5   3   2  4  1  o          0.0000    95864.2500  184.63   1.53479
  -6   1   5  4  1  o      34964.5820    35019.9023    3.29   1.53083
   1   2   7  4  1  o          0.0000     5990.0215    6.52   1.53302
  -3   4   1  4  1  o          0.0000       58.0349  347.98   1.53295
   5   2   3  4  1  o        209.6604      203.1016  200.51   1.52939
   2   1   7 16  2  o       4337.3989     4296.7178  315.88   1.52891
   6   2   0  4  1  o      15357.2090    15362.7812    5.88   1.52794
   3   0   6  8  2  o        462.1448      456.7206    4.02   1.52746
  -6   1   5  4  1  o          0.0000    35019.9023    3.29   1.53083
   4   2   0  8  2  o        833.5134      824.7422    4.25   1.52637
   5   2   3  4  1  o          0.0000      203.1016  200.51   1.52939
   2   1   7 16  2  o          0.0000     4296.7178  315.88   1.52891
   6   2   0  4  1  o          0.0000    15362.7812    5.88   1.52794
   3   0   6  8  2  o          0.0000      456.7206    4.02   1.52746
   5   3   0  4  1  o      59630.2070    59964.8516    3.70   1.52344
   4   2   0  8  2  o          0.0000      824.7422    4.25   1.52637
   5   3   0  4  1  o          0.0000    59964.8516    3.70   1.52344
  -3   1   8  4  1  o       2925.7253     2747.6353  179.42   1.51798
   4   2   1 16  2  o      19985.0195    20881.7500  230.68   1.51488
  -3   1   8  4  1  o          0.0000     2747.6353  179.42   1.51798
   4   2   1 16  2  o          0.0000    20881.7500  230.68   1.51488
  -4   3   5  4  1  o      12515.0371    12631.6211    4.42   1.50851
   4   3   3  4  1  o      26558.6973    26916.6914    3.80   1.50817
   1   0   8  8  2  o       1316.0487     1347.1864  277.15   1.50745
  -4   3   5  4  1  o          0.0000    12631.6211    4.42   1.50851
   4   3   3  4  1  o          0.0000    26916.6914    3.80   1.50817
   1   0   8  8  2  o          0.0000     1347.1864  277.15   1.50745
   3   2   5 16  2  o      34803.0703    34288.7305  310.81   1.50328
   0   4   4  4  1  o      60477.0195    58560.7344    5.51   1.50127
   3   4   1  4  1  o      23930.0078    23894.9238    2.49   1.49999
   3   2   5 16  2  o          0.0000    34288.7305  310.81   1.50328
   3   3   3  8  2  o        223.3671      221.0677  281.88   1.49879
   0   4   4  4  1  o          0.0000    58560.7344    5.51   1.50127
   3   4   1  4  1  o          0.0000    23894.9238    2.49   1.49999
   3   3   3  8  2  o          0.0000      221.0677  281.88   1.49879
   1   3   6  4  1  o      74956.9375    73903.0938    4.49   1.49436
   4   0   4  8  2  o      80589.6172    79540.5000    3.86   1.49400
  -3   3   6  4  1  o       5978.6440     6055.5547  182.92   1.49351
   1   3   6  4  1  o          0.0000    73903.0938    4.49   1.49436
   4   0   4  8  2  o          0.0000    79540.5000    3.86   1.49400
   3   1   6 16  2  o       1429.0829     1349.5944   33.84   1.49059
  -3   3   6  4  1  o          0.0000     6055.5547  182.92   1.49351
   3   1   6 16  2  o          0.0000     1349.5944   33.84   1.49059
  -6   2   4  4  1  o        884.3495      853.1058  179.01   1.48519
  -4   0   8  2  1  o     189616.6562   185063.0938    4.38   1.48423
   4   0   6  2  1  o      17792.2129    17670.1582  182.32   1.48367
  -6   2   4  4  1  o          0.0000      853.1058  179.01   1.48519
   4   2   2 16  2  o       3669.4656     3685.0264  291.73   1.48188
  -6   0   6  2  1  o     111003.5078   113629.7656    3.78   1.48159
  -4   0   8  2  1  o          0.0000   185063.0938    4.38   1.48423
   4   0   6  2  1  o          0.0000    17670.1582  182.32   1.48367
  -2   4   4  4  1  o      13744.0078    13732.6006  181.97   1.47998
  -3   4   3  4  1  o       1360.8899     1379.8929    1.06   1.47933
   4   2   2 16  2  o          0.0000     3685.0264  291.73   1.48188
  -6   0   6  2  1  o          0.0000   113629.7656    3.78   1.48159
  -2   4   4  4  1  o          0.0000    13732.6006  181.97   1.47998
   1   1   8  4  1  o        134.7043      134.1299  195.17   1.47655
  -3   4   3  4  1  o          0.0000     1379.8929    1.06   1.47933
   1   1   8  4  1  o          0.0000      134.1299  195.17   1.47655
   1   1   8  8  2  o       1139.0565     1409.4618  356.26   1.47199
   1   1   8  8  2  o          0.0000     1409.4618  356.26   1.47199
  -5   3   4  4  1  o        840.1517      811.5784  193.32   1.46101
  -7   1   2  4  1  o      57468.7891    56163.0469    4.67   1.46056
   4   1   4 16  2  o       4190.9111     4053.7896  161.90   1.45945
  -5   3   4  4  1  o          0.0000      811.5784  193.32   1.46101
  -7   1   2  4  1  o          0.0000    56163.0469    4.67   1.46056
   4   1   4 16  2  o          0.0000     4053.7896  161.90   1.45945
  -2   2   8  4  1  o       5017.4424     5388.5718  186.90   1.44954
   6   1   3  4  1  o       3084.3496     3318.6826  180.95   1.44740
  -2   2   8  4  1  o          0.0000     5388.5718  186.90   1.44954
   6   1   3  4  1  o          0.0000     3318.6826  180.95   1.44740
   5   3   2  4  1  o      53964.6562    54172.3555  182.40   1.43218
   7   1   0  4  1  o       6464.5898     6563.9531    5.92   1.43190
   4   2   3 16  2  o      22666.0977    22847.1211  129.95   1.43137
   0   2   8  4  1  o       2196.7068     2272.7305  179.91   1.43109
   5   3   2  4  1  o          0.0000    54172.3555  182.40   1.43218
   7   1   0  4  1  o          0.0000     6563.9531    5.92   1.43190
   4   2   3 16  2  o          0.0000    22847.1211  129.95   1.43137
   0   2   8  4  1  o          0.0000     2272.7305  179.91   1.43109
   3   3   4  8  2  o       4791.3740     4808.8384    6.32   1.42719
   2   0   8  2  1  o      70539.0625    69793.3203  183.71   1.42714
   6   2   2  4  1  o      24402.7285    24496.5703    4.71   1.42667
   2   2   7  8  2  o        492.4130      489.5130   90.14   1.42541
   3   3   4  8  2  o          0.0000     4808.8384    6.32   1.42719
   2   0   8  2  1  o          0.0000    69793.3203  183.71   1.42714
   6   2   2  4  1  o          0.0000    24496.5703    4.71   1.42667
  -1   4   5  4  1  o        579.1812      553.3007  359.96   1.42270
   2   2   7  8  2  o          0.0000      489.5130   90.14   1.42541
  -2   3   7  4  1  o       2760.0542     2641.0530    5.21   1.42120
  -4   4   2  4  1  o      25557.2676    24617.4570  184.56   1.42095
   4   4   0  4  1  o        473.7670      457.2316  352.75   1.42088
  -1   4   5  4  1  o          0.0000      553.3007  359.96   1.42270
  -2   3   7  4  1  o          0.0000     2641.0530    5.21   1.42120
  -4   4   2  4  1  o          0.0000    24617.4570  184.56   1.42095
   4   4   0  4  1  o          0.0000      457.2316  352.75   1.42088
  -7   1   4  4  1  o      24722.9941    24471.1855    4.93   1.41403
   0   3   7  4  1  o      11041.2334    11122.8994  185.85   1.41260
  -7   1   4  4  1  o          0.0000    24471.1855    4.93   1.41403
   0   3   7  4  1  o          0.0000    11122.8994  185.85   1.41260
   2   0   8  8  2  o         85.5742       94.8555  190.11   1.40797
   2   0   8  8  2  o          0.0000       94.8555  190.11   1.40797
   4   0   5  8  2  o       7251.8354     8870.6982  138.91   1.40457
   2   4   4  4  1  o        588.6130      761.7821  194.40   1.40447
   4   0   5  8  2  o          0.0000     8870.6982  138.91   1.40457
   2   4   4  4  1  o          0.0000      761.7821  194.40   1.40447
  -2   1   9  4  1  o      27378.3164    26627.3984  183.71   1.39725
   3   0   7  8  2  o        433.0613      428.1598  313.32   1.39531
   3   4   3  4  1  o       5247.6089     5391.8037  182.16   1.39527
   3   2   6 16  2  o       2326.3308     2290.6094  269.96   1.39420
  -2   1   9  4  1  o          0.0000    26627.3984  183.71   1.39725
   3   0   7  8  2  o          0.0000      428.1598  313.32   1.39531
   3   4   3  4  1  o          0.0000     5391.8037  182.16   1.39527
   3   2   6 16  2  o          0.0000     2290.6094  269.96   1.39420
   6   0   4  2  1  o       9194.8574     9751.2910  189.42   1.38833
   6   0   4  2  1  o          0.0000     9751.2910  189.42   1.38833
  -5   2   7  4  1  o       4404.2378     4321.9590    6.05   1.38468
  -6   3   1  4  1  o      13315.0244    13498.9082    3.92   1.38286
  -5   2   7  4  1  o          0.0000     4321.9590    6.05   1.38468
  -6   3   1  4  1  o          0.0000    13498.9082    3.92   1.38286
   1   4   5  4  1  o       8941.9297     8579.0596    4.02   1.37939
   2   1   8 16  2  o      13389.8887    13216.8662    5.30   1.37894
   1   4   5  4  1  o          0.0000     8579.0596    4.02   1.37939
   2   1   8 16  2  o          0.0000    13216.8662    5.30   1.37894
   4   1   5 16  2  o       2675.0828     2746.1821  145.11   1.37575
   4   1   5 16  2  o          0.0000     2746.1821  145.11   1.37575
   0   1   9  4  1  o       4195.9395     4250.7197    2.67   1.37249
   0   1   9  4  1  o          0.0000     4250.7197    2.67   1.37249
   4   2   4 16  2  o       3084.1655     2999.2917  247.94   1.36862
   3   1   7 16  2  o        928.7285      922.5945  176.22   1.36704
  -6   3   3  4  1  o      26630.1641    26859.7930    3.32   1.36661
  -5   1   8  4  1  o       1370.9454     1402.9008    3.05   1.36613
   4   2   4 16  2  o          0.0000     2999.2917  247.94   1.36862
  -7   2   1  4  1  o         20.7247       21.2985  163.51   1.36554
   4   3   0  8  2  o        415.5361      418.7751    4.68   1.36523
   3   1   7 16  2  o          0.0000      922.5945  176.22   1.36704
  -6   3   3  4  1  o          0.0000    26859.7930    3.32   1.36661
  -5   1   8  4  1  o          0.0000     1402.9008    3.05   1.36613
  -3   4   5  4  1  o      23249.9707    22566.8906  181.70   1.36250
  -7   2   1  4  1  o          0.0000       21.2985  163.51   1.36554
   4   3   0  8  2  o          0.0000      418.7751    4.68   1.36523
  -4   2   8  4  1  o      13631.4033    13366.4980  186.26   1.36120
  -6   1   7  4  1  o       7670.3457     7566.6187  179.86   1.36101
   4   2   6  4  1  o       9462.6582     9408.2842    7.14   1.36077
  -3   4   5  4  1  o          0.0000    22566.8906  181.70   1.36250
  -6   2   6  4  1  o       2027.1298     2004.4360  183.66   1.35916
  -4   2   8  4  1  o          0.0000    13366.4980  186.26   1.36120
  -6   1   7  4  1  o          0.0000     7566.6187  179.86   1.36101
   0   5   1  4  1  o         40.7468       40.1711  188.10   1.35791
   4   2   6  4  1  o          0.0000     9408.2842    7.14   1.36077
  -7   2   3  4  1  o      17238.6602    17016.7754    5.22   1.35771
   4   3   1 16  2  o       4540.4502     4504.5518   42.32   1.35698
   5   0   1  8  2  o       3117.2578     3092.6116  230.85   1.35698
  -6   2   6  4  1  o          0.0000     2004.4360  183.66   1.35916
   0   5   1  4  1  o          0.0000       40.1711  188.10   1.35791
  -7   2   3  4  1  o          0.0000    17016.7754    5.22   1.35771
   4   3   1 16  2  o          0.0000     4504.5518   42.32   1.35698
   5   0   1  8  2  o          0.0000     3092.6116  230.85   1.35698
  -4   4   4  4  1  o      36513.5312    36809.3242    5.10   1.35391
   1   5   0  4  1  o      39282.7188    39641.4531  185.05   1.35388
   4   4   2  4  1  o       3623.6812     3685.4954    2.98   1.35372
   3   2   7  4  1  o       6707.6763     6850.9365  185.79   1.35365
  -4   4   4  4  1  o          0.0000    36809.3242    5.10   1.35391
   1   5   0  4  1  o          0.0000    39641.4531  185.05   1.35388
   4   4   2  4  1  o          0.0000     3685.4954    2.98   1.35372
   3   2   7  4  1  o          0.0000     6850.9365  185.79   1.35365
   3   3   5  8  2  o        142.3197      140.9754  272.97   1.34863
   1   0   9  8  2  o       2996.7888     3026.9937   51.97   1.34687
   3   3   5  8  2  o          0.0000      140.9754  272.97   1.34863
   1   0   9  8  2  o          0.0000     3026.9937   51.97   1.34687
   7   1   2  4  1  o      17599.6719    17593.5664    5.50   1.33991
   5   1   0  8  2  o          8.1659        8.1072   46.94   1.33872
   7   1   2  4  1  o          0.0000    17593.5664    5.50   1.33991
   5   2   5  4  1  o        137.0567      132.2335  135.73   1.33671
   5   1   0  8  2  o          0.0000        8.1072   46.94   1.33872
   6   3   1  4  1  o      17273.3281    16595.2324  184.25   1.33542
   3   3   6  4  1  o      28854.5371    28256.9180  183.15   1.33423
   5   2   5  4  1  o          0.0000      132.2335  135.73   1.33671
   4   3   2 16  2  o        788.9922      780.7393  271.55   1.33311
   5   0   2  8  2  o        672.1229      665.0924  179.68   1.33311
  -5   3   6  4  1  o      23526.6387    23603.5820  183.17   1.33302
   6   3   1  4  1  o          0.0000    16595.2324  184.25   1.33542
   3   3   6  4  1  o          0.0000    28256.9180  183.15   1.33423
  -1   5   2  4  1  o       3611.1560     3563.4106    2.07   1.33108
   5   1   1 16  2  o        234.2422      233.4692  270.51   1.33094
  -4   3   7  4  1  o         13.2460       13.0745  216.22   1.33017
   4   3   2 16  2  o          0.0000      780.7393  271.55   1.33311
   5   0   2  8  2  o          0.0000      665.0924  179.68   1.33311
  -5   3   6  4  1  o          0.0000    23603.5820  183.17   1.33302
   4   3   5  4  1  o      15404.2246    15306.5850  183.71   1.32982
  -1   5   2  4  1  o          0.0000     3563.4106    2.07   1.33108
   5   1   1 16  2  o          0.0000      233.4692  270.51   1.33094
  -4   3   7  4  1  o          0.0000       13.0745  216.22   1.33017
   4   3   5  4  1  o          0.0000    15306.5850  183.71   1.32982
   0   4   6  4  1  o      26558.6738    25911.1055  182.63   1.32514
  -4   1   9  4  1  o        368.3188      364.7647   21.85   1.32489
  -2   4   6  4  1  o      21327.1309    21176.1504    5.18   1.32485
   4   1   7  4  1  o       1306.7748     1332.2808    4.62   1.32443
  -5   4   1  4  1  o       5756.8535     5914.6250    2.05   1.32279
   0   4   6  4  1  o          0.0000    25911.1055  182.63   1.32514
  -4   1   9  4  1  o          0.0000      364.7647   21.85   1.32489
  -2   4   6  4  1  o          0.0000    21176.1504    5.18   1.32485
   4   1   7  4  1  o          0.0000     1332.2808    4.62   1.32443
   1   1   9  8  2  o        414.0297      415.2786   89.34   1.32139
  -5   4   1  4  1  o          0.0000     5914.6250    2.05   1.32279
  -2   5   1  4  1  o        512.4940      511.4746  165.57   1.31981
   1   1   9  8  2  o          0.0000      415.2786   89.34   1.32139
  -1   2   9  4  1  o       9254.5381     9121.7266  359.78   1.31722
  -2   5   1  4  1  o          0.0000      511.4746  165.57   1.31981
   2   2   8  4  1  o      26708.7734    27113.8398    4.71   1.31676
   1   5   2  4  1  o       1964.0151     2029.7538  185.99   1.31646
   4   0   6  8  2  o       1625.9951     1647.8743  272.05   1.31438
  -1   2   9  4  1  o          0.0000     9121.7266  359.78   1.31722
   2   2   8  4  1  o          0.0000    27113.8398    4.71   1.31676
   1   5   2  4  1  o          0.0000     2029.7538  185.99   1.31646
  -1   3   8  4  1  o        174.7656      171.8375  173.77   1.31330
   5   1   6  4  1  o      15603.1084    15450.0957    6.79   1.31276
   7   2   1  4  1  o        300.7105      298.8159   31.83   1.31262
   4   0   6  8  2  o          0.0000     1647.8743  272.05   1.31438
  -7   1   6  4  1  o       4186.2061     4164.5508    3.33   1.31103
  -1   3   8  4  1  o          0.0000      171.8375  173.77   1.31330
   5   1   6  4  1  o          0.0000    15450.0957    6.79   1.31276
   7   2   1  4  1  o          0.0000      298.8159   31.83   1.31262
   2   3   7  4  1  o      44583.6133    44590.9258    3.50   1.30932
  -8   0   2  2  1  o      16146.8408    16518.6895  183.84   1.30882
   5   1   2 16  2  o        665.6415      669.6087   93.23   1.30840
  -7   1   6  4  1  o          0.0000     4164.5508    3.33   1.31103
   3   1   8  4  1  o       6851.0420     6919.9272    1.81   1.30721
   2   3   7  4  1  o          0.0000    44590.9258    3.50   1.30932
  -8   0   2  2  1  o          0.0000    16518.6895  183.84   1.30882
   2   5   1  4  1  o      12072.1748    11715.0918    3.81   1.30555
   5   1   2 16  2  o          0.0000      669.6087   93.23   1.30840
   3   1   8  4  1  o          0.0000     6919.9272    1.81   1.30721
   2   5   1  4  1  o          0.0000    11715.0918    3.81   1.30555
   2   2   8  8  2  o         51.4912       51.6087  355.44   1.30157
  -5   4   3  4  1  o      17400.4531    17289.2383  182.64   1.30155
   0   5   3  4  1  o       2120.8860     2180.2856  174.80   1.29899
   4   2   5 16  2  o      12335.7695    12504.6494   64.24   1.29888
   2   2   8  8  2  o          0.0000       51.6087  355.44   1.30157
  -5   4   3  4  1  o          0.0000    17289.2383  182.64   1.30155
  -6   0   8  2  1  o       8765.4463     8633.2021    3.88   1.29766
   5   3   4  4  1  o      15833.5713    15685.1172    3.61   1.29694
   0   5   3  4  1  o          0.0000     2180.2856  174.80   1.29899
   4   2   5 16  2  o          0.0000    12504.6494   64.24   1.29888
   4   3   3 16  2  o       5368.5767     5308.5991  310.52   1.29598
   5   0   3  8  2  o         23.6171       23.3533  173.89   1.29598
  -3   2   9  4  1  o       7973.0308     7863.0493    6.60   1.29558
  -6   0   8  2  1  o          0.0000     8633.2021    3.88   1.29766
   5   3   4  4  1  o          0.0000    15685.1172    3.61   1.29694
   4   3   3 16  2  o          0.0000     5308.5991  310.52   1.29598
   5   0   3  8  2  o          0.0000       23.3533  173.89   1.29598
  -6   3   5  4  1  o      12465.3691    12421.4795  184.48   1.29287
  -3   2   9  4  1  o          0.0000     7863.0493    6.60   1.29558
  -7   2   5  4  1  o       4809.0942     4901.4053  359.74   1.29207
   3   2   7 16  2  o      17989.8223    18338.6621   54.30   1.29155
   4   1   6 16  2  o        731.6304      748.6062   47.26   1.29067
  -6   3   5  4  1  o          0.0000    12421.4795  184.48   1.29287
  -7   2   5  4  1  o          0.0000     4901.4053  359.74   1.29207
   3   2   7 16  2  o          0.0000    18338.6621   54.30   1.29155
   4   1   6 16  2  o          0.0000      748.6062   47.26   1.29067
   5   4   1  4  1  o       3806.0017     3697.6455    3.84   1.28777
  -2   0  10  2  1  o      39067.2930    37792.4414    3.31   1.28675
   6   2   4  4  1  o      43545.4688    43528.7852    4.39   1.28609
  -3   3   8  4  1  o       1798.7062     1851.9631   13.76   1.28511
   5   4   1  4  1  o          0.0000     3697.6455    3.84   1.28777
  -2   0  10  2  1  o          0.0000    37792.4414    3.31   1.28675
   6   2   4  4  1  o          0.0000    43528.7852    4.39   1.28609
  -3   3   8  4  1  o          0.0000     1851.9631   13.76   1.28511
  -8   0   4  2  1  o       2119.7556     1988.1725  186.02   1.28160
   8   0   0  2  1  o      21945.6172    20659.1758  187.64   1.28140
  -8   1   3  4  1  o      62224.3867    62760.9766    3.39   1.27885
  -8   1   1  4  1  o        925.3188      938.7817  187.19   1.27875
  -8   0   4  2  1  o          0.0000     1988.1725  186.02   1.28160
   8   0   0  2  1  o          0.0000    20659.1758  187.64   1.28140
   3   0   8  8  2  o       3540.1624     3603.9419   96.11   1.27854
  -2   5   3  4  1  o       2146.5273     2210.1667    1.75   1.27848
  -8   1   3  4  1  o          0.0000    62760.9766    3.39   1.27885
  -8   1   1  4  1  o          0.0000      938.7817  187.19   1.27875
   3   0   8  8  2  o          0.0000     3603.9419   96.11   1.27854
  -2   5   3  4  1  o          0.0000     2210.1667    1.75   1.27848
   2   0   9  8  2  o       4732.9604     4713.5181  138.51   1.27450
   6   1   5  4  1  o      22968.3809    22494.5508  184.79   1.27436
   5   1   3 16  2  o        212.6462      210.3581  125.54   1.27324
   2   0   9  8  2  o          0.0000     4713.5181  138.51   1.27450
   6   1   5  4  1  o          0.0000    22494.5508  184.79   1.27436
   5   1   3 16  2  o          0.0000      210.3581  125.54   1.27324
   3   5   0  4  1  o      13224.5850    13512.4414  184.22   1.26828
   3   3   6  8  2  o         61.4134       62.2676    7.74   1.26820
   5   2   0  8  2  o       3742.9224     3825.3083  184.99   1.26759
   3   5   0  4  1  o          0.0000    13512.4414  184.22   1.26828
   3   3   6  8  2  o          0.0000       62.2676    7.74   1.26820
   5   2   0  8  2  o          0.0000     3825.3083  184.99   1.26759
   2   1   9  4  1  o      25654.6758    25077.4102    3.44   1.26426
  -3   5   2  4  1  o        419.2747      409.7751    5.58   1.26195
  -1   1  10  4  1  o      10599.0508    10349.0225  185.47   1.26152
   2   1   9  4  1  o          0.0000    25077.4102    3.44   1.26426
   5   2   1 16  2  o        346.8966      339.8117   32.30   1.26098
   0   0  10  2  1  o       5969.4297     5818.0869  191.50   1.26096
   1   3   8  4  1  o      98259.6797    96865.0156    4.02   1.25968
  -3   5   2  4  1  o          0.0000      409.7751    5.58   1.26195
  -1   1  10  4  1  o          0.0000    10349.0225  185.47   1.26152
   5   2   1 16  2  o          0.0000      339.8117   32.30   1.26098
   0   0  10  2  1  o          0.0000     5818.0869  191.50   1.26096
   1   3   8  4  1  o          0.0000    96865.0156    4.02   1.25968
   1   2   9  4  1  o         50.0225       49.6497  206.59   1.25683
   3   4   5  4  1  o       6355.5571     6298.6226    2.71   1.25670
   3   1   8 16  2  o        127.8127      129.1469   18.05   1.25668
  -1   5   4  4  1  o      57765.9414    57353.8242  184.40   1.25632
   1   2   9  4  1  o          0.0000       49.6497  206.59   1.25683
   3   4   5  4  1  o          0.0000     6298.6226    2.71   1.25670
   3   1   8 16  2  o          0.0000      129.1469   18.05   1.25668
  -1   5   4  4  1  o          0.0000    57353.8242  184.40   1.25632
   2   1   9 16  2  o       7182.0356     7199.6660  213.78   1.25285
  -1   4   7  4  1  o        402.9053      401.8465  178.01   1.25128
   2   1   9 16  2  o          0.0000     7199.6660  213.78   1.25285
  -7   3   2  4  1  o      23358.5352    23419.1484    2.96   1.24970
   4   3   4 16  2  o       2322.4309     2292.0105  267.75   1.24886
   5   0   4  8  2  o          1.3077        1.2906   31.65   1.24886
  -3   1  10  4  1  o       3321.5195     3292.9375  186.67   1.24855
  -1   4   7  4  1  o          0.0000      401.8465  178.01   1.25128
  -7   3   2  4  1  o          0.0000    23419.1484    2.96   1.24970
   4   3   4 16  2  o          0.0000     2292.0105  267.75   1.24886
   5   0   4  8  2  o          0.0000        1.2906   31.65   1.24886
  -3   1  10  4  1  o          0.0000     3292.9375  186.67   1.24855
   2   4   6  4  1  o        368.2384      353.3250  175.62   1.24481
  -4   4   6  4  1  o      99379.6953    97910.3281    4.83   1.24407
   4   4   4  4  1  o      19671.5859    19653.1484  185.45   1.24384
   2   4   6  4  1  o          0.0000      353.3250  175.62   1.24481
   5   2   2 16  2  o      36220.0273    37218.8477  277.59   1.24175
   6   3   3  4  1  o        642.9940      661.4678  180.23   1.24143
  -4   4   6  4  1  o          0.0000    97910.3281    4.83   1.24407
   4   4   4  4  1  o          0.0000    19653.1484  185.45   1.24384
   2   5   3  4  1  o      15371.7217    15087.5996  185.13   1.24072
   5   2   2 16  2  o          0.0000    37218.8477  277.59   1.24175
   6   3   3  4  1  o          0.0000      661.4678  180.23   1.24143
   2   5   3  4  1  o          0.0000    15087.5996  185.13   1.24072
  -4   0  10  2  1  o      49916.0781    49961.3125    4.34   1.23547
   4   0   8  2  1  o      14764.0928    15106.9209  185.93   1.23505
  -4   0  10  2  1  o          0.0000    49961.3125    4.34   1.23547
   4   0   8  2  1  o          0.0000    15106.9209  185.93   1.23505
   1   5   4  4  1  o       6555.8486     6399.2153  184.24   1.23205
   7   3   0  4  1  o      15797.5488    15381.0723    4.84   1.23161
  -5   4   5  4  1  o        259.4702      252.7479  354.04   1.23145
  -8   1   5  4  1  o      15551.8809    15134.7432  183.18   1.22937
   1   5   4  4  1  o          0.0000     6399.2153  184.24   1.23205
   8   1   1  4  1  o      17431.8730    16981.9707  185.08   1.22909
   7   3   0  4  1  o          0.0000    15381.0723    4.84   1.23161
  -5   4   5  4  1  o          0.0000      252.7479  354.04   1.23145
   5   1   4 16  2  o         51.2386       50.3251  139.70   1.22847
   4   0   7  8  2  o      10424.4854    10317.0225  228.11   1.22733
  -8   1   5  4  1  o          0.0000    15134.7432  183.18   1.22937
   4   2   6 16  2  o       3152.6377     3138.0576   76.07   1.22657
   8   1   1  4  1  o          0.0000    16981.9707  185.08   1.22909
   5   1   4 16  2  o          0.0000       50.3251  139.70   1.22847
   3   5   2  4  1  o      60671.2930    59768.0898  185.51   1.22560
   4   0   7  8  2  o          0.0000    10317.0225  228.11   1.22733
   4   2   6 16  2  o          0.0000     3138.0576   76.07   1.22657
   3   5   2  4  1  o          0.0000    59768.0898  185.51   1.22560
  -8   2   2  4  1  o       8911.7314     8444.1055    7.61   1.22212
  -3   4   7  4  1  o       8476.9707     8211.0879    2.53   1.22105
  -7   3   4  4  1  o      16885.9004    17024.0430  184.99   1.22018
  -8   2   2  4  1  o          0.0000     8444.1055    7.61   1.22212
  -6   4   2  4  1  o        741.0493      773.7670  176.09   1.21898
  -3   4   7  4  1  o          0.0000     8211.0879    2.53   1.22105
  -7   3   4  4  1  o          0.0000    17024.0430  184.99   1.22018
   7   2   3  4  1  o       7111.4341     7196.3022    2.63   1.21733
   1   0  10  8  2  o        343.0173      345.2303    2.88   1.21669
  -6   4   2  4  1  o          0.0000      773.7670  176.09   1.21898
   7   1   4  4  1  o        624.1261      620.6994  180.34   1.21575
   7   2   3  4  1  o          0.0000     7196.3022    2.63   1.21733
   1   0  10  8  2  o          0.0000      345.2303    2.88   1.21669
   7   1   4  4  1  o          0.0000      620.6994  180.34   1.21575
  -6   2   8  4  1  o       4148.7734     4218.5347  187.25   1.21302
   5   2   3 16  2  o        630.8814      623.1711  295.99   1.21158
  -4   5   1  4  1  o       8429.5898     8147.9512  186.57   1.21092
   6   0   6  2  1  o      87716.6094    85141.2812  184.48   1.21053
  -6   2   8  4  1  o          0.0000     4218.5347  187.25   1.21302
   1   4   7  4  1  o         73.3929       71.8612  193.40   1.21018
  -2   3   9  4  1  o       7295.4590     7213.6685    4.65   1.20935
  -8   0   6  2  1  o       7461.9751     7414.0698  190.47   1.20895
   5   2   3 16  2  o          0.0000      623.1711  295.99   1.21158
  -3   5   4  4  1  o      27808.9668    27816.5820    5.31   1.20869
   8   0   2  2  1  o      82061.2188    82295.5078  183.96   1.20861
   5   4   3  4  1  o        256.8979      259.5814    8.71   1.20840
  -4   5   1  4  1  o          0.0000     8147.9512  186.57   1.21092
   4   1   7 16  2  o        463.2209      472.8446   12.57   1.20796
   6   0   6  2  1  o          0.0000    85141.2812  184.48   1.21053
   6   4   0  4  1  o      37926.3047    39325.9453  185.03   1.20768
   1   4   7  4  1  o          0.0000       71.8612  193.40   1.21018
   4   4   0  4  2  o      43968.7656    44959.0039    4.48   1.20671
  -2   3   9  4  1  o          0.0000     7213.6685    4.65   1.20935
  -8   0   6  2  1  o          0.0000     7414.0698  190.47   1.20895
  -3   5   4  4  1  o          0.0000    27816.5820    5.31   1.20869
   8   0   2  2  1  o          0.0000    82295.5078  183.96   1.20861
   5   4   3  4  1  o          0.0000      259.5814    8.71   1.20840
   4   1   7 16  2  o          0.0000      472.8446   12.57   1.20796
   6   4   0  4  1  o          0.0000    39325.9453  185.03   1.20768
  -2   2  10  4  1  o        532.0140      509.9635  357.05   1.20409
   4   4   0  4  2  o          0.0000    44959.0039    4.48   1.20671
  -5   2   9  4  1  o      57859.9766    56526.6133  184.61   1.20272
   1   1  10  4  1  o      50183.9766    49183.2695  184.87   1.20265
  -2   2  10  4  1  o          0.0000      509.9635  357.05   1.20409
   0   5   5  4  1  o      22539.8203    22956.3262    3.72   1.20102
   4   4   1  8  2  o      13107.6748    13323.1377   94.07   1.20100
  -5   2   9  4  1  o          0.0000    56526.6133  184.61   1.20272
   1   1  10  4  1  o          0.0000    49183.2695  184.87   1.20265
  -8   2   4  4  1  o      15576.0703    15848.6816    5.48   1.19987
   8   2   0  4  1  o      39467.4648    40329.9141    4.53   1.19970
   0   5   5  4  1  o          0.0000    22956.3262    3.72   1.20102
   4   4   1  8  2  o          0.0000    13323.1377   94.07   1.20100
 
# The following lines are used to test the character set of files sent by     
# network email or other means. They are not part of the CIF data set.        
# abcdefghijklmnopqrstuvwxyzABCDEFGHIJKLMNOPQRSTUVWXYZ0123456789              
# !@#$%^&*()_+{}:"~<>?|\-=[];'`,./ 
